# Supplementary material for: A mixed-methods online survey approach using retrospective self-reporting to characterise congenital ichthyoses across age groups
Source: Orphanet J Rare Dis. 2026 Apr 18;21:209. doi: 10.1186/s13023-026-04358-7 (PMC13224449; doi:10.1186/s13023-026-04358-7)
Supplement: Supplementary file 1 — Supplementary Material 1: Additional File 1. Quantitative data from online survey [file 13023_2026_4358_MOESM1_ESM.xlsx]

## Sheet: Demographics
Participant number	How old are you (yrs)?	Which type of ichthyosis do you have?	Which subtype of ichthyosis do you have?	In which country do you live?	What is your ethnic group?	What is your assigned sex at birth?
1	38	ARCI	CIE	USA	White	Female
2	72	ARCI	CIE	USA	White	Female
3	63	ARCI	CIE	USA	White	Female
4	50	ARCI	CIE	USA	White	Female
5	33	ARCI	CIE	Other	Other	Female
6	26	ARCI	CIE	USA	White	Female
7	61	ARCI	CIE	UK	White	Male
8	50	ARCI	CIE	UK	White	Male
9	55	ARCI	CIE	UK	White	Male
10	30	ARCI	CIE	USA	White	Female
11	51	ARCI	CIE	UK	Other	Female
12	42	ARCI	CIE	Other	White	Female
13	28	ARCI	CIE	Other	White	Female
14	72	ARCI	CIE	UK	White	Male
15	32	ARCI	CIE	UK	White	Female
16	55	ARCI	CIE	Other	White	Female
17	61	ARCI	CIE	Other	White	Female
18	35	ARCI	CIE	USA	Other	Male
19	42	ARCI	CIE	Other	Other	Female
20	49	ARCI	CIE	USA	White	Female
21	28	ARCI	CIE	USA	White	Female
22	62	ARCI	CIE	UK	White	Male
23	31	ARCI	CIE	UK	White	Female
24	30	ARCI	Lamellar Ichthyosis	Other	Other	Male
25	51	ARCI	CIE	UK	White	Female
26	69	ARCI	Lamellar Ichthyosis	UK	White	Male
27	46	ARCI	Lamellar Ichthyosis	USA	Other	Female
28	35	ARCI	Harlequin ichthyosis	UK	White	Female
29	65	ARCI	Harlequin ichthyosis	UK	White	Female
30	26	ARCI	Lamellar Ichthyosis	USA	Other	Female
31	30	ARCI	Lamellar Ichthyosis	Other	White	Male
32	44	ARCI	Lamellar Ichthyosis	USA	White	Female
33	66	ARCI	Lamellar Ichthyosis	USA	White	Female
34	34	ARCI	Lamellar Ichthyosis	USA	White	Female
35	55	ARCI	Lamellar Ichthyosis	Other	Other	Female
36	38	ARCI	Lamellar Ichthyosis	Other	White	Female
37	53	ARCI	Lamellar Ichthyosis	Other	White	Male
38	34	ARCI	Lamellar Ichthyosis	USA	White	Female
39	44	ARCI	Lamellar Ichthyosis	Other	White	Male
40	29	ARCI	Lamellar Ichthyosis	UK	White	Female
41	48	ARCI	Lamellar Ichthyosis	Other	White	Male
42	53	ARCI	Lamellar Ichthyosis	UK	White	Female
43	27	ARCI	Lamellar Ichthyosis	UK	White	Female
44	45	ARCI	Lamellar Ichthyosis	USA	White	Female
45	31	ARCI	Lamellar Ichthyosis	Other	Other	Male
46	46	ARCI	Lamellar Ichthyosis	Other	White	Female
47	34	ARCI	Lamellar Ichthyosis	-	White	Female
48	62	ARCI	Lamellar Ichthyosis	UK	White	Female
49	24	ARCI	Lamellar Ichthyosis	Other	Other	Female
50	55	ARCI	Lamellar Ichthyosis	Other	Other	Female
51	49	ARCI	Lamellar Ichthyosis	Other	White	Female
52	24	ARCI	Lamellar Ichthyosis	Other	White	Female
53	45	ARCI	Lamellar Ichthyosis	Other	Other	Male
54	21	ARCI	Lamellar Ichthyosis	Other	White	Female
55	53	ARCI	Lamellar Ichthyosis	UK	White	Female
56	52	ARCI	Lamellar Ichthyosis	UK	White	Female
57	40	ARCI	Lamellar Ichthyosis	UK	White	Female
58	-	ARCI	Lamellar Ichthyosis	-	White	Female
59	46	ARCI	Lamellar Ichthyosis	Other	Other	Female
60	24	ARCI	Lamellar Ichthyosis	Other	White	Female
61	24	ARCI	Lamellar Ichthyosis	Other	White	Male
62	41	ARCI	Lamellar Ichthyosis	USA	White	Female
63	40	ARCI	Lamellar Ichthyosis	UK	White	Female
64	51	ARCI	Lamellar Ichthyosis	USA	White	Female
65	83	ARCI	Lamellar Ichthyosis	USA	White	Male
66	43	ARCI	Lamellar Ichthyosis	USA	White	Female
67	60	ARCI	Lamellar Ichthyosis	USA	Other	Female
68	55	Epidermolytic ichthyosis		USA	White	Female
69	42	Epidermolytic ichthyosis		UK	White	Female
70	56	Epidermolytic ichthyosis		UK	White	Male
71	31	Epidermolytic ichthyosis		UK	White	Female
72	67	Epidermolytic ichthyosis		USA	White	Female
73	32	Epidermolytic ichthyosis		UK	White	Male
74	41	Epidermolytic ichthyosis		UK	White	Female
75	47	Epidermolytic ichthyosis		UK	White	Female
76	62	Epidermolytic ichthyosis		USA	White	Female
77	47	Epidermolytic ichthyosis		UK	White	Female
78	71	Epidermolytic ichthyosis		UK	White	Male
79	55	Epidermolytic ichthyosis		UK	White	Male
80	45	Epidermolytic ichthyosis		UK	White	Female
81	26	Epidermolytic ichthyosis		UK	White	Male
82	43	Epidermolytic ichthyosis		UK	White	Male
83	23	Epidermolytic ichthyosis		UK	White	Male
84	50	Epidermolytic ichthyosis		UK	White	Male
85	54	Epidermolytic ichthyosis		USA	White	Female
86	25	Epidermolytic ichthyosis		UK	White	Female
87	67	Epidermolytic ichthyosis		Other	White	Female
88	30	Epidermolytic ichthyosis		UK	White	Female
89	30	Epidermolytic ichthyosis		Other	White	Female
90	56	Epidermolytic ichthyosis		UK	White	Male
91	39	Epidermolytic ichthyosis		UK	White	Female
92	61	Epidermolytic ichthyosis		UK	White	Female
93	20	Epidermolytic ichthyosis		Other	White	Female
94	50	Epidermolytic ichthyosis		USA	White	Female
95	47	Epidermolytic ichthyosis		USA	White	Female
96	53	Epidermolytic ichthyosis		USA	White	Female
97	31	Epidermolytic ichthyosis		UK	White	Female
98	45	Ichthyosis vulgaris		UK	White	Male
99	65	Ichthyosis vulgaris		Other	White	Female
100	77	Ichthyosis vulgaris		UK	White	Male
101	51	Ichthyosis vulgaris		UK	White	Male
102	67	Ichthyosis vulgaris		UK	White	Female
103	61	Ichthyosis vulgaris		UK	White	Female
104	52	Ichthyosis vulgaris		USA	White	Male
105	56	Ichthyosis vulgaris		USA	Other	Female
106	60	Ichthyosis vulgaris		USA	White	Male
107	74	Ichthyosis vulgaris		USA	White	Female
108	47	Ichthyosis vulgaris		UK	White	Male
109	42	Ichthyosis vulgaris		Other	White	Female
110	46	Ichthyosis vulgaris		USA	White	Female
111	56	Ichthyosis vulgaris		UK	White	Male
112	32	Ichthyosis vulgaris		Other	White	Female
113	62	Ichthyosis vulgaris		UK	White	Female
114	59	Ichthyosis vulgaris		UK	White	Female
115	38	Ichthyosis vulgaris		USA	White	Male
116	61	Ichthyosis vulgaris		Other	White	Female
117	44	Ichthyosis vulgaris		UK	White	Female
118	41	Ichthyosis vulgaris		UK	White	Female
119	59	Ichthyosis vulgaris		USA	Other	Male
120	33	Ichthyosis vulgaris		USA	Other	Female
121	34	Ichthyosis vulgaris		UK	White	Female
122	36	Ichthyosis vulgaris		Other	Other	Female
123	40	Ichthyosis vulgaris		UK	White	Female
124	55	Ichthyosis vulgaris		UK	White	Female
125	64	Ichthyosis vulgaris		USA	White	Female
126	53	Ichthyosis vulgaris		Other	White	Female
127	56	Ichthyosis vulgaris		UK	White	Female
128	49	Ichthyosis vulgaris		UK	Other	Female
129	71	Ichthyosis vulgaris		UK	White	Female
130	63	Ichthyosis vulgaris		UK	White	Male
131	56	Ichthyosis vulgaris		UK	White	Female
132	73	Ichthyosis vulgaris		Other	White	Female
133	43	Ichthyosis vulgaris		-	White	Female
134	24	Ichthyosis vulgaris		Other	Other	Female
135	74	Ichthyosis vulgaris		Other	White	Female
136	35	Ichthyosis vulgaris		Other	White	Female
137	50	Ichthyosis vulgaris		Other	White	Female
138	65	Ichthyosis vulgaris		Other	White	Female
139	53	Ichthyosis vulgaris		UK	White	Male
140	74	Ichthyosis vulgaris		UK	White	Female
141	30	Ichthyosis vulgaris		UK	White	Male
142	43	Ichthyosis vulgaris		Other	White	Female
143	85	Ichthyosis vulgaris		UK	White	Female
144	30	Ichthyosis vulgaris		Other	Other	Female
145	62	Ichthyosis vulgaris		Other	White	Female
146	58	Ichthyosis vulgaris		UK	White	Female
147	49	Ichthyosis vulgaris		UK	White	Male
148	25	Ichthyosis vulgaris		UK	Other	Female
149	32	Ichthyosis vulgaris		USA	White	Female
150	51	Ichthyosis vulgaris		UK	Other	Male
151	62	Ichthyosis vulgaris		USA	Other	Male
152	32	Ichthyosis vulgaris		Other	Other	Female
153	77	Ichthyosis vulgaris		UK	White	Male
154	43	Ichthyosis vulgaris		UK	White	Female
155	38	Ichthyosis vulgaris		Other	White	Female
156	73	Ichthyosis vulgaris		USA	White	Male
157	64	Ichthyosis vulgaris		-	Other	Female
158	58	Ichthyosis vulgaris		-	White	Male
159	31	Ichthyosis vulgaris		UK	Other	Male
160	61	Ichthyosis vulgaris		UK	White	Male
161	21	Ichthyosis vulgaris		Other	Other	Female
162	59	Ichthyosis vulgaris		UK	White	Female
163	24	Ichthyosis vulgaris		Other	White	Female
164	68	Ichthyosis vulgaris		UK	White	Male
165	73	Ichthyosis vulgaris		Other	White	Female
166	74	Ichthyosis vulgaris		Other	White	Female
167	32	Ichthyosis vulgaris		UK	Other	Female
168	29	Ichthyosis vulgaris		UK	Other	Female
169	46	Ichthyosis vulgaris		UK	White	Male
170	23	Ichthyosis vulgaris		Other	Other	Male
171	28	Ichthyosis vulgaris		UK	White	Female
172	42	Ichthyosis vulgaris		UK	White	Male
173	65	Ichthyosis vulgaris		Other	White	Female
174	46	Ichthyosis vulgaris		UK	White	Female
175	67	Ichthyosis vulgaris		UK	White	Male
176	71	Ichthyosis vulgaris		USA	White	Male
177	49	Ichthyosis vulgaris		UK	White	Female
178	37	Ichthyosis vulgaris		USA	White	Female
179	35	Ichthyosis vulgaris		UK	Other	Female
180	68	Ichthyosis vulgaris		UK	White	Male
181	37	Netherton syndrome		UK	White	Female
182	32	Netherton syndrome		Other	White	Female
183	58	Netherton syndrome		UK	White	Female
184	52	Netherton syndrome		USA	White	Male
185	41	Netherton syndrome		Other	White	Female
186	40	Netherton syndrome		USA	Other	Female
187	38	Netherton syndrome		Other	White	Female
188	35	Netherton syndrome		USA	White	Female
189	40	X-linked ichthyosis		USA	White	Male
190	19	X-linked ichthyosis		USA	White	Male
191	64	X-linked ichthyosis		UK	White	Male
192	60	X-linked ichthyosis		UK	White	Male
193	57	X-linked ichthyosis		UK	White	Male
194	62	X-linked ichthyosis		UK	White	Male
195	28	X-linked ichthyosis		Other	White	Male
196	33	X-linked ichthyosis		UK	White	Male
197	41	X-linked ichthyosis		Other	Other	Male
198	46	X-linked ichthyosis		UK	White	Male
199	52	X-linked ichthyosis		UK	White	Male
200	24	X-linked ichthyosis		Other	White	Male
201	63	X-linked ichthyosis		UK	Other	Male
202	58	X-linked ichthyosis		USA	White	Male
203	66	X-linked ichthyosis		UK	White	Male
204	70	X-linked ichthyosis		UK	White	Male
205	62	X-linked ichthyosis		UK	White	Male
206	56	X-linked ichthyosis		USA	White	Male
207	44	X-linked ichthyosis		UK	White	Male
208	43	X-linked ichthyosis		UK	White	Male
209	66	X-linked ichthyosis		UK	White	Male
210	44	X-linked ichthyosis		Other	White	Male
211	55	X-linked ichthyosis		UK	White	Male
212	51	X-linked ichthyosis		USA	White	Male
213	79	X-linked ichthyosis		Other	White	Male
214	52	X-linked ichthyosis		USA	White	Male
215	55	X-linked ichthyosis		UK	White	Male
216	65	X-linked ichthyosis		UK	White	Male
217	74	X-linked ichthyosis		Other	White	Male
218	79	X-linked ichthyosis		Other	White	Male
219	47	X-linked ichthyosis		Other	Other	Male
220	63	X-linked ichthyosis		UK	White	Male
221	49	X-linked ichthyosis		Other	White	Male
222	80	X-linked ichthyosis		UK	White	Male

## Sheet: Impact on life
Participant number	How old are you (yrs)?	Type of ichthyosis	To what extent would you say that ichthyosis has impacted your life at the following time periods? (1=no impact at all, 5=extreme impact)
			0-12yrs	12-18yrs	18-30yrs	30-40yrs	40-50yrs	>50yrs
1	38	ARCI	4	5	4	3
2	72	ARCI	5	5	4	4	4	3
3	63	ARCI	5	5	4	4	4	4
4	50	ARCI	5	4	4	4	4
5	33	ARCI	5	5	5	4
6	26	ARCI	5	5	4
7	61	ARCI	5	5	4	4	4	4
8	50	ARCI	5	5	4	4	3
9	55	ARCI	5	5	4	3	3	4
10	30	ARCI	4	4	4
11	51	ARCI	5	5	4	4	4
12	42	ARCI	5	5	4	4
13	28	ARCI	4	4	3
14	72	ARCI	5	5	5	5	5	5
15	32	ARCI	4	4	4	4
16	55	ARCI	5	4	3	3	3	4
17	61	ARCI	4	4	4	4	4	5
18	35	ARCI	5	5	4	3
19	42	ARCI	5	5	5	5	5
20	49	ARCI	5	5	5	5	5
21	28	ARCI	4	4	3
22	62	ARCI	2	4	4	4	4	5
23	31	ARCI	4	5	4	4
24	30	ARCI	5	5	5
25	51	ARCI	5	5	5	5	5	5
26	69	ARCI	3	3	3	2	1	1
27	46	ARCI	4	5	4	5	5
28	35	ARCI	4	5	3	5
29	65	ARCI	5	4	4	4	4	4
30	26	ARCI	5	5	5
31	30	ARCI	5	5	4
32	44	ARCI	5	5	4	4	4
33	66	ARCI	5	5	5	5	5	5
34	34	ARCI	4	4	4	4
35	55	ARCI	5	5	5	5	5	5
36	38	ARCI	4	4	2	2
37	53	ARCI	5	5	4	4	4	4
38	34	ARCI	5	5	5	5
39	44	ARCI	5	5	4	3	1
40	29	ARCI	5	5	3
41	48	ARCI	5	5	5	5	5
42	53	ARCI	5	5	5	4	4	4
43	27	ARCI	4	5	4
44	45	ARCI	4	4	4	4	5
45	31	ARCI	4	5	4	3
46	46	ARCI	5	5	5	5	5
47	34	ARCI	5	5	5	5
48	62	ARCI	4	4	1	1	1	2
49	24	ARCI	5	5	5
50	55	ARCI	5	5	5	5	5	5
51	49	ARCI	5	5	4	4	4
52	24	ARCI	4	5	4
53	45	ARCI	5	5	4	4	4
54	21	ARCI	5	4	2
55	53	ARCI	5	5	5	5	5	5
56	52	ARCI	5	5	4	4	4	4
57	40	ARCI	5	5	4	4	4
58	-	ARCI	5	4	5	4	5	2
59	46	ARCI	5	5	5	5	5
60	24	ARCI	3	3	3
61	24	ARCI	5	4	3
62	41	ARCI	5	4	4	4	4
63	40	ARCI	4	2	3	4
64	51	ARCI	5	5	4	4	3	4
65	83	ARCI	1	4	5	5	3	3
66	43	ARCI	4	4	3	3	3
67	60	ARCI	5	5	5	5	5	5
68	55	Epidermolytic ichthyosis	5	5	4	4	4	4
69	42	Epidermolytic ichthyosis	5	5	5	5	5
70	56	Epidermolytic ichthyosis	5	5	4	4	5	5
71	31	Epidermolytic ichthyosis	3	4	5	4
72	67	Epidermolytic ichthyosis	5	5	5	5	4	4
73	32	Epidermolytic ichthyosis	3	4	3	3
74	41	Epidermolytic ichthyosis	5	5	3	4
75	47	Epidermolytic ichthyosis	5	5	4	4	4
76	62	Epidermolytic ichthyosis	5	4	4	3	3	3
77	47	Epidermolytic ichthyosis	5	5	5	5	5
78	71	Epidermolytic ichthyosis	2	5	5	5	5	5
79	55	Epidermolytic ichthyosis	5	5	4	4	5	5
80	45	Epidermolytic ichthyosis	5	4	3	3	3
81	26	Epidermolytic ichthyosis	4	3	2
82	43	Epidermolytic ichthyosis	5	5	5	5	5
83	23	Epidermolytic ichthyosis	5	5	5
84	50	Epidermolytic ichthyosis	5	5	4	1	1	1
85	54	Epidermolytic ichthyosis	5	4	4	1	1	2
86	25	Epidermolytic ichthyosis	5	5	5
87	67	Epidermolytic ichthyosis	5	4	4	5	4	4
88	30	Epidermolytic ichthyosis	5	5	4
89	30	Epidermolytic ichthyosis	5	5	5
90	56	Epidermolytic ichthyosis	5	5	4	4	5	5
91	39	Epidermolytic ichthyosis	5	5	5	5
92	61	Epidermolytic ichthyosis	5	4	5	5	4	3
93	20	Epidermolytic ichthyosis	5	4	3
94	50	Epidermolytic ichthyosis	5	5	5	4	4
95	47	Epidermolytic ichthyosis	5	4	4	4	4
96	53	Epidermolytic ichthyosis	4	5	5	5	4
97	31	Epidermolytic ichthyosis	5	4	4	5
98	45	Ichthyosis vulgaris	4	5	5	4	3
99	65	Ichthyosis vulgaris	5	5	4	3	3	3
100	77	Ichthyosis vulgaris	3	4	4	3	3	3
101	51	Ichthyosis vulgaris	4	4	3	3	4	4
102	67	Ichthyosis vulgaris	5	4	4	4	4	4
103	61	Ichthyosis vulgaris	4	4	4	4	4	5
104	52	Ichthyosis vulgaris	5	5	4	4	3	3
105	56	Ichthyosis vulgaris	5	5	4	3	3	2
106	60	Ichthyosis vulgaris	3	3	2	2	2	2
107	74	Ichthyosis vulgaris	4	4	4	4	4	5
108	47	Ichthyosis vulgaris	5	5	5	4	4
109	42	Ichthyosis vulgaris	2	2	2	4	4
110	46	Ichthyosis vulgaris	5	5	4	3	2
111	56	Ichthyosis vulgaris	5	5	4	3	3	3
112	32	Ichthyosis vulgaris	2	3	2	2
113	62	Ichthyosis vulgaris	5	5	5	5	5	5
114	59	Ichthyosis vulgaris	5	5	3	3	5	5
115	38	Ichthyosis vulgaris	5	4	3	3
116	61	Ichthyosis vulgaris	5	5	5	5	4	4
117	44	Ichthyosis vulgaris	5	4	3	2	2
118	41	Ichthyosis vulgaris	5	5	4	3	4
119	59	Ichthyosis vulgaris	2	5	5	5	5	5
120	33	Ichthyosis vulgaris	5	5	5	4
121	34	Ichthyosis vulgaris	5	5	5	5
122	36	Ichthyosis vulgaris	5	5	5	4
123	40	Ichthyosis vulgaris	5	5	4	4
124	55	Ichthyosis vulgaris	5	5	5	5	4	4
125	64	Ichthyosis vulgaris	2	3	3	3	4	4
126	53	Ichthyosis vulgaris	4	4	4	4	4	4
127	56	Ichthyosis vulgaris	5	5	5	4	4	5
128	49	Ichthyosis vulgaris	5	5	4	4	4
129	71	Ichthyosis vulgaris	4	4	4	4	4	4
130	63	Ichthyosis vulgaris	5	5	4	4	4	4
131	56	Ichthyosis vulgaris	3	3	4	4	5	5
132	73	Ichthyosis vulgaris	4	4	3	3	4	4
133	43	Ichthyosis vulgaris	4	4	3	3	4
134	24	Ichthyosis vulgaris	5	4	4
135	74	Ichthyosis vulgaris	5	4	4	4	4	4
136	35	Ichthyosis vulgaris	5	5	4	4
137	50	Ichthyosis vulgaris	5	5	5	5	5	4
138	65	Ichthyosis vulgaris	5	5	5	4	4	5
139	53	Ichthyosis vulgaris	5	5	5	5	5	5
140	74	Ichthyosis vulgaris	5	5	5	4	4	5
141	30	Ichthyosis vulgaris	2	5	4
142	43	Ichthyosis vulgaris	4	4	4	4	4
143	85	Ichthyosis vulgaris	3	3	4	4	4	5
144	30	Ichthyosis vulgaris	5	5	5
145	62	Ichthyosis vulgaris	4	4	4	4	3	3
146	58	Ichthyosis vulgaris	5	5	5	4	4	4
147	49	Ichthyosis vulgaris	4	4	4	4	4
148	25	Ichthyosis vulgaris	4	4	4
149	32	Ichthyosis vulgaris	5	5	5	5
150	51	Ichthyosis vulgaris	5	5	5	4	4	4
151	62	Ichthyosis vulgaris	1	3	4	4	5	5
152	32	Ichthyosis vulgaris	3	3	2	2
153	77	Ichthyosis vulgaris	4	4	4	3	3	3
154	43	Ichthyosis vulgaris	5	5	5	5	5	5
155	38	Ichthyosis vulgaris	4	5	5	4
156	73	Ichthyosis vulgaris	4	4	4	4	4	5
157	64	Ichthyosis vulgaris	5	5	5	3	4	5
158	58	Ichthyosis vulgaris	4	4	2	2	2	4
159	31	Ichthyosis vulgaris	5	5	5	5
160	61	Ichthyosis vulgaris	4	4	4	2	2	2
161	21	Ichthyosis vulgaris	5	5	4
162	59	Ichthyosis vulgaris	3	5	4	5	3	2
163	24	Ichthyosis vulgaris	3	5	5
164	68	Ichthyosis vulgaris	2	4	5	5	5	5
165	73	Ichthyosis vulgaris	3	3	3	3	4	4
166	74	Ichthyosis vulgaris	4	5	5	5	5	3
167	32	Ichthyosis vulgaris	5	5	5	5
168	29	Ichthyosis vulgaris	4	5	3
169	46	Ichthyosis vulgaris	5	5	5	5	5
170	23	Ichthyosis vulgaris	4	5	5
171	28	Ichthyosis vulgaris	4	4	3
172	42	Ichthyosis vulgaris	5	5	4	4	4
173	65	Ichthyosis vulgaris	4	4	3	2	2	2
174	46	Ichthyosis vulgaris	5	5	5	5	5
175	67	Ichthyosis vulgaris	5	4	3	3	4	5
176	71	Ichthyosis vulgaris	5	4	3	3	3	4
177	49	Ichthyosis vulgaris	5	5	4	4	4
178	37	Ichthyosis vulgaris	4	5	4	4
179	35	Ichthyosis vulgaris	5	5	4	4
180	68	Ichthyosis vulgaris	4	5	4	4	4	4
181	37	Netherton syndrome	5	5	5	5
182	32	Netherton syndrome	4	4	3
183	58	Netherton syndrome	5	5	4	4	4	5
184	52	Netherton syndrome	4	3	2	3	3
185	41	Netherton syndrome	5	5	5	5
186	40	Netherton syndrome	5	5	4	5
187	38	Netherton syndrome	5	4	4	4
188	35	Netherton syndrome	5	5	5	5
189	40	X-linked ichthyosis	4	4	4	4
190	19	X-linked ichthyosis	1	1	1
191	64	X-linked ichthyosis	5	4	4	3	3	3
192	60	X-linked ichthyosis	3	5	5	5	5	5
193	57	X-linked ichthyosis	5	4	4	4	4	4
194	62	X-linked ichthyosis	5	5	4	4	4	3
195	28	X-linked ichthyosis	5	5	4
196	33	X-linked ichthyosis	4	2	2	2
197	41	X-linked ichthyosis	5	5	3	3	4
198	46	X-linked ichthyosis	5	5	5	5	5
199	52	X-linked ichthyosis	2	2	4	4	4	4
200	24	X-linked ichthyosis	5	5	5
201	63	X-linked ichthyosis	4	4	4	4	4	4
202	58	X-linked ichthyosis	4	3	3	3	3	3
203	66	X-linked ichthyosis	5	5	4	3	3	3
204	70	X-linked ichthyosis	2	4	4	4	4	4
205	62	X-linked ichthyosis	5	5	5	5	4	4
206	56	X-linked ichthyosis	3	4	5	3	2	2
207	44	X-linked ichthyosis	5	4	3	2	2
208	43	X-linked ichthyosis	4	3	5	5
209	66	X-linked ichthyosis	2	2	4	4	4	5
210	44	X-linked ichthyosis	4	4	4	4	4
211	55	X-linked ichthyosis	4	4	3	2	2	2
212	51	X-linked ichthyosis	4	3	3	3	4	4
213	79	X-linked ichthyosis	5	5	5	4	4	4
214	52	X-linked ichthyosis	5	4	4	5	5
215	55	X-linked ichthyosis	4	4	3	3	2	2
216	65	X-linked ichthyosis	4	4	3	3	4	4
217	74	X-linked ichthyosis	5	5	5	4	4	4
218	79	X-linked ichthyosis	3	3	3	2	2	2
219	47	X-linked ichthyosis	5	5	5	3	2
220	63	X-linked ichthyosis	5	5	4	4	5	5
221	49	X-linked ichthyosis	4	3	3	3	4
222	80	X-linked ichthyosis	2	2	2	2	2	2

## Sheet: Skin condition
Participant number	How old are you (yrs)?	Type of ichthyosis	How would you describe your skin condition at the following time periods? (1=mild, 4=extremely severe)
			0-12yrs	12-18yrs	18-30yrs	30-40yrs	40-50yrs	>50yrs				Factors contributing to changing skin condition over time
1	38	ARCI	3	3	2	2						1,4
2	72	ARCI	3	3	2	2	2	1				1,3,7
3	63	ARCI	3	2	2	2	2	2				1,3
4	50	ARCI	3	2	2	2	2	2				1
5	33	ARCI	3	3	2	2						1,2,3			1	Change in self-care
6	26	ARCI	4	3	3							7			2	Change in personal circumstances
7	61	ARCI	3	3	2	2	2	2				4,6			3	Change in living conditions
8	50	ARCI	3	3	2	2	2	2				1,4			4	Change in medication or treatments
9	55	ARCI	3	3	2	2	2	3				1,4			5	No obvious cause
10	30	ARCI	2	1	1							1,2,6			6	Changes in medical or scientific advice
11	51	ARCI	4	4	1	1	1					1,2,4			7	Other
12	42	ARCI	3	2	2	2	2					4,5
13	28	ARCI	3	2	2							3,5
14	72	ARCI	4	4	3	3	3	3				4
15	32	ARCI	3	2	2	2						2,3,5
16	55	ARCI	4	3	2	2	2	2				1,3,4
17	61	ARCI	2	2	2	2	3	3				1,2,3,4,6
18	35	ARCI	2	3	4	2						1,2,3,4,7
19	42	ARCI	4	4	4	4	4					1,3,4,6
20	49	ARCI	3	1	1	2	3					5
21	28	ARCI	2	2	2							1,2
22	62	ARCI	1	2	2	2	2	2				1,4
23	31	ARCI	2	2	1	3						1,2,3,4
24	30	ARCI	4	4	4							1,2,3,4,6
25	51	ARCI	4	4	4	4	4	4				1,4
26	69	ARCI	2	2	2	2	1	1				5
27	46	ARCI	4	4	3	2	3					4
28	35	ARCI	3	3	3	3
29	65	ARCI	4	3	3	3	3	3				1,4,6
30	26	ARCI	3	3	3							1,2,4
31	30	ARCI	4	3	3							1,4
32	44	ARCI	4	3	2	2	2					1,2,3,4
33	66	ARCI	4	4	3	3	3	3				1,2,3,4,6
34	34	ARCI	1	1	1	1						1
35	55	ARCI	4	4	4	4	4	4				1,2,3
36	38	ARCI	2	2	2	2						1,3,4
37	53	ARCI	4	3	1	1	1	1				4
38	34	ARCI	4	3	2	2						1,2,4,6
39	44	ARCI	3	3	2	1	2					1,2,4
40	29	ARCI	3	2	1							1,2,3,4
41	48	ARCI	4	3	3	3	3					1,2
42	53	ARCI	4	4	4	3	3	3				6
43	27	ARCI	1	1	1							1,2,3
44	45	ARCI	2	2	2	2	3					5
45	31	ARCI	3	3	3	2						1,3,4
46	46	ARCI	4	4	3	3	3					1,2,4
47	34	ARCI	3	3	3	3						2
48	62	ARCI	3	3	2	2	2	2				2,7
49	24	ARCI	3	3	3							1
50	55	ARCI	4	4	4	4	4	4				1,2
51	49	ARCI	3	3	2	2	2					4
52	24	ARCI	3	2	2							1,5
53	45	ARCI	4	3	2	2	2					4
54	21	ARCI	3	2	2							1,4
55	53	ARCI	4	4	3	3	3	4				6
56	52	ARCI	4	4	3	3	3	3				1,4,6
57	40	ARCI	3	3	2	2	2					4
58	-	ARCI	2	2	2	2	2	2
59	46	ARCI	4	4	4	4	3					5
60	24	ARCI	3	2	2							1,2
61	24	ARCI	3	2	2							1,4,6
62	41	ARCI	3	3	2	2	2					1,3
63	40	ARCI	3	1	1	2						1,2,4
64	51	ARCI	3	2	2	1	1	2				5
65	83	ARCI	4	4	4	4	2	2				1,3,6,7
66	43	ARCI	2	2	2	2	2					1,2
67	60	ARCI	4	4	4	4	4	4				2,4
68	55	Epidermolytic ichthyosis	4	4	3	3	3	3				1,4,7
69	42	Epidermolytic ichthyosis	4	4	3	3	4					1,2,4,5,6
70	56	Epidermolytic ichthyosis	3	2	2	2	2	3				5
71	31	Epidermolytic ichthyosis	2	2	3	3						4
72	67	Epidermolytic ichthyosis	3	3	3	2	2	2				1,5,7
73	32	Epidermolytic ichthyosis	3	2	2	2						1,4,7
74	41	Epidermolytic ichthyosis	3	2	2	2						1,4
75	47	Epidermolytic ichthyosis	4	3	3	3	3					1,4
76	62	Epidermolytic ichthyosis	3	2	2	2	2	2				5
77	47	Epidermolytic ichthyosis	4	3	3	3	3					1,4
78	71	Epidermolytic ichthyosis	2	3	2	2	2	2				1,4,6
79	55	Epidermolytic ichthyosis	4	3	2	2	3	3				1,2,4,5,6
80	45	Epidermolytic ichthyosis	4	3	3	2	2					1,2,3,4,5,6
81	26	Epidermolytic ichthyosis	4	3	2							1
82	43	Epidermolytic ichthyosis	3	3	2	2	4					4
83	23	Epidermolytic ichthyosis
84	50	Epidermolytic ichthyosis	2	2	2	2	2	2				1
85	54	Epidermolytic ichthyosis	4	2	2	2	2	1				3,7
86	25	Epidermolytic ichthyosis
87	67	Epidermolytic ichthyosis	4	2	3	2	2	2				3,5
88	30	Epidermolytic ichthyosis	3	3	3							7
89	30	Epidermolytic ichthyosis	4	4	4							5
90	56	Epidermolytic ichthyosis	4	4	3	2	3	3				1,2,3,4,5,6
91	39	Epidermolytic ichthyosis	4	4	4	4
92	61	Epidermolytic ichthyosis	3	3	3	3	3	2				2,3,4
93	20	Epidermolytic ichthyosis
94	50	Epidermolytic ichthyosis	3	3	3	3	3					1,2,4
95	47	Epidermolytic ichthyosis	2	2	2	2	2					1,4,5
96	53	Epidermolytic ichthyosis	2	3	3	3	3	3				1,2,3
97	31	Epidermolytic ichthyosis	3	2	2	2						1,4,6
98	45	Ichthyosis vulgaris	1	3	2	2	2					1,3,4
99	65	Ichthyosis vulgaris	3	3	2	2	2	2				1
100	77	Ichthyosis vulgaris	2	2	2	1	1	1				4
101	51	Ichthyosis vulgaris	1	1	1	1	2	2				3,4
102	67	Ichthyosis vulgaris	3	3	2	2	2	2				4
103	61	Ichthyosis vulgaris	3	2	2	2	2	2				3,4
104	52	Ichthyosis vulgaris	3	3	2	2	2	2				1
105	56	Ichthyosis vulgaris	3	3	2	2	2	1				1,2,3,4,6
106	60	Ichthyosis vulgaris	2	1	1	2	2	2				1
107	74	Ichthyosis vulgaris	1	1	2	2	2	2				5
108	47	Ichthyosis vulgaris	3	3	3	2	2					1
109	42	Ichthyosis vulgaris	1	1	2	2	2					5
110	46	Ichthyosis vulgaris	3	3	2	2	2					1,4,6
111	56	Ichthyosis vulgaris	3	3	2	2	2	2				5
112	32	Ichthyosis vulgaris	1	2	1							5
113	62	Ichthyosis vulgaris	4	4	4	4	2	2				1
114	59	Ichthyosis vulgaris	3	4	3	2	2	3				1,2,3,4,7
115	38	Ichthyosis vulgaris	4	3	2	2						1,4,6
116	61	Ichthyosis vulgaris	4	4	3	3	2	2				1
117	44	Ichthyosis vulgaris	2	2	2	2	1					1,4
118	41	Ichthyosis vulgaris	4	4	4	2	2					1,5,7
119	59	Ichthyosis vulgaris	2	4	4	3	3	3				3,7
120	33	Ichthyosis vulgaris	3	3	4	2						1,2,4
121	34	Ichthyosis vulgaris	3	3	2	2						1
122	36	Ichthyosis vulgaris	4	4	4	3						1,2,3,4,6
123	40	Ichthyosis vulgaris	4	4	4	4						1
124	55	Ichthyosis vulgaris	2	2	2	2	2	2
125	64	Ichthyosis vulgaris
126	53	Ichthyosis vulgaris	3	3	2	2	2	2				5
127	56	Ichthyosis vulgaris	3	3	3	3	3	3				1
128	49	Ichthyosis vulgaris	4	3	3	2	2					1,2,4
129	71	Ichthyosis vulgaris	3	3	3	2	2	2				5
130	63	Ichthyosis vulgaris	3	3	3	2	2	2				4
131	56	Ichthyosis vulgaris	1	2	2	2	3	3				3,4,7
132	73	Ichthyosis vulgaris	2	2	2	2	2	2				5
133	43	Ichthyosis vulgaris	2	2	2	2	2					5,7
134	24	Ichthyosis vulgaris	3	3	2							1,6
135	74	Ichthyosis vulgaris	4	4	3	3	3	1				1,2,3,4,6
136	35	Ichthyosis vulgaris	2	2	2	2						1
137	50	Ichthyosis vulgaris	4	4	4	3	3	2				1,2
138	65	Ichthyosis vulgaris	3	3	3	2	2	3				1,2,3,5
139	53	Ichthyosis vulgaris	3	3	3	4	4	4				7
140	74	Ichthyosis vulgaris	4	2	2	2	2	2				3,4,6
141	30	Ichthyosis vulgaris	2	2	2							1,4
142	43	Ichthyosis vulgaris	2	2	2	2	2
143	85	Ichthyosis vulgaris	2	2	2	2	2	3				7
144	30	Ichthyosis vulgaris
145	62	Ichthyosis vulgaris	2	2	2	2	1	1				1,2,3,6
146	58	Ichthyosis vulgaris	3	3	3	3	3	3				1
147	49	Ichthyosis vulgaris	2	2	2	2	2					1,4,5
148	25	Ichthyosis vulgaris	4	4	4							4
149	32	Ichthyosis vulgaris	3	2	2	2						1,2,4
150	51	Ichthyosis vulgaris	3	4	4	3	3	3				1,7
151	62	Ichthyosis vulgaris	1	2	2	2	3	3				5
152	32	Ichthyosis vulgaris	2	2	2	2						6
153	77	Ichthyosis vulgaris	2	2	2	2	2	2				7
154	43	Ichthyosis vulgaris
155	38	Ichthyosis vulgaris	3	3	3	1						1,4
156	73	Ichthyosis vulgaris	2	2	2	2	2	3				7
157	64	Ichthyosis vulgaris	4	4	4	1	2	4				4,7
158	58	Ichthyosis vulgaris	2	2	2	2	3	3				1,4
159	31	Ichthyosis vulgaris	4	4	4	4						5
160	61	Ichthyosis vulgaris	3	3	2	2	2	2				1,3,4
161	21	Ichthyosis vulgaris	4	3	2							1,2,3
162	59	Ichthyosis vulgaris	2	3	2	2	2	1				1,2,4
163	24	Ichthyosis vulgaris	1	2	2							1,2
164	68	Ichthyosis vulgaris	2	3	3	3	3	3
165	73	Ichthyosis vulgaris	1	1	1	2	2	2				5
166	74	Ichthyosis vulgaris	4	4	4	4	4	2				1,3,4,6
167	32	Ichthyosis vulgaris	2	2	2	2						1
168	29	Ichthyosis vulgaris	3	2	2							4,5
169	46	Ichthyosis vulgaris	3	3	3	2	2					1
170	23	Ichthyosis vulgaris	3	3	2							1
171	28	Ichthyosis vulgaris
172	42	Ichthyosis vulgaris	2	2	3	3	3					5
173	65	Ichthyosis vulgaris	2	2	3	2	2	2				1,2,3
174	46	Ichthyosis vulgaris	2	2	2	2	2					1,4,5
175	67	Ichthyosis vulgaris	3	3	2	2	2	3				3,4
176	71	Ichthyosis vulgaris	2	3	2	2	2	3				1,4,5
177	49	Ichthyosis vulgaris	3	3	3	1	1					4
178	37	Ichthyosis vulgaris	4	3	2	2						1,3,6,7
179	35	Ichthyosis vulgaris	4	3	3	2						1,2,3,5
180	68	Ichthyosis vulgaris	2	2	2	2	2	2				7
181	37	Netherton syndrome	4	4	4	4						4
182	32	Netherton syndrome
183	58	Netherton syndrome	4	4	3	3	3	4				4,5,6,7
184	52	Netherton syndrome	3	2	1	2	2					3,4,7
185	41	Netherton syndrome	4	3	2	2	2					1,2,3,4
186	40	Netherton syndrome	4	2	2	3						1,2,3,4
187	38	Netherton syndrome	3	2	2	2						1,2,4,5
188	35	Netherton syndrome	4	3	3	4						1,4
189	40	X-linked ichthyosis	3	3	3	3
190	19	X-linked ichthyosis	2	2	2							7
191	64	X-linked ichthyosis	2	2	2	3	3	3				5
192	60	X-linked ichthyosis	2	2	2	3	3	3				1,2,3
193	57	X-linked ichthyosis	3	2	2	2	2	2				1
194	62	X-linked ichthyosis	4	4	3	3	3	2				5
195	28	X-linked ichthyosis	3	3	3							1,3
196	33	X-linked ichthyosis	2	2	2	2
197	41	X-linked ichthyosis	1	2	2	3	3					1,4
198	46	X-linked ichthyosis	3	3	3	3	2					1
199	52	X-linked ichthyosis	1	1	2	2	2	2				1,3,4
200	24	X-linked ichthyosis	3	2	2							1
201	63	X-linked ichthyosis	2	2	2	2	2	2
202	58	X-linked ichthyosis	2	2	2	2	2	2				1,6
203	66	X-linked ichthyosis	3	3	2	2	2	2				5
204	70	X-linked ichthyosis	1	2	2	2	2	2				4
205	62	X-linked ichthyosis	3	3	3	3	3	4				5
206	56	X-linked ichthyosis	2	2	2	2	2	2
207	44	X-linked ichthyosis	4	4	3	3	3					1,2,4
208	43	X-linked ichthyosis	3	3	2	2						1,5
209	66	X-linked ichthyosis	1	1	2	2	3	3				6
210	44	X-linked ichthyosis	2	2	2	2	2
211	55	X-linked ichthyosis	3	3	3	2	2	2				1,3
212	51	X-linked ichthyosis	2	2	1	1	1	1				3,7
213	79	X-linked ichthyosis	2	2	3	3	3	3				5
214	52	X-linked ichthyosis	3	3	1	1	1	2				5
215	55	X-linked ichthyosis	3	3	2	2	1	1				1
216	65	X-linked ichthyosis	2	2	1	1	2	2				5
217	74	X-linked ichthyosis	4	4	3	3	3	3				4,6
218	79	X-linked ichthyosis	2	2	2	2	2	2				7
219	47	X-linked ichthyosis	3	3	2	2	2					2,3,4
220	63	X-linked ichthyosis	4	3	3	3	3	3				1
221	49	X-linked ichthyosis	2	2	1	1	2					4,5
222	80	X-linked ichthyosis	1	1	1	1	1	1				7

## Sheet: Bone health
Participant number	How old are you (yrs)?	Type of ichthyosis	How would you describe your bone health at the following time periods? (1=very poor, 5=very good)
			0-12yrs	12-18yrs	18-30yrs	30-40yrs	40-50yrs	>50yrs				Factors contributing to changing bone health over time
1	38	ARCI	4	4	4	4
2	72	ARCI				5		5
3	63	ARCI	5	5		5	5	3				7
4	50	ARCI
5	33	ARCI	5	5	5	4						5			1	Change in self-care
6	26	ARCI		3	2							5			2	Change in personal circumstances
7	61	ARCI	4	4	4	4	4	2				7			3	Change in living conditions
8	50	ARCI	4	4	4	4	4	4							4	Change in medication or treatments
9	55	ARCI	4	4	4	4	3	2				5			5	No obvious cause
10	30	ARCI	5	5	4							5			6	Changes in medical or scientific advice
11	51	ARCI	1	1	2	1	1					2,4			7	Other
12	42	ARCI	5	5	5	4	4
13	28	ARCI										7
14	72	ARCI	4	4	4	4	4	4				5
15	32	ARCI	5	5	5
16	55	ARCI	4	4	3							6
17	61	ARCI	4	4	4	4	4	3				4
18	35	ARCI	5	5	5	5
19	42	ARCI	4	4	4	3						1,2,3,4
20	49	ARCI	5	5	4
21	28	ARCI
22	62	ARCI	5	5	5	5	5	2				7
23	31	ARCI		5	5
24	30	ARCI	2	2	4							6
25	51	ARCI
26	69	ARCI	5	5	5	5	5	5
27	46	ARCI	3	4	3	3	2					7
28	35	ARCI	3	4	2	1						5,6
29	65	ARCI	5	5	5	5	5					7
30	26	ARCI	5	5	5
31	30	ARCI	4	4	4							4
32	44	ARCI	4	4	3	3	3					4,7
33	66	ARCI	3	3	3	3	2	2				7
34	34	ARCI	5	5	5	5						7
35	55	ARCI	2	3	3	2	2	2
36	38	ARCI
37	53	ARCI	3	3	3	3	3	3				7
38	34	ARCI	3	3	3	3						7
39	44	ARCI	5	5	4	4	4					1,2
40	29	ARCI	5	5	5
41	48	ARCI										7
42	53	ARCI	5	3	1	1	1	1				4
43	27	ARCI	5	5	5
44	45	ARCI	5	5	5	5	4					7
45	31	ARCI	4	4	4	4						5
46	46	ARCI	5	4	3	2	2					4
47	34	ARCI	4	4	3	3						3,4
48	62	ARCI				4	2	1				4
49	24	ARCI	4	4	4
50	55	ARCI	1	2	2	2	2	2				7
51	49	ARCI	4	4	4	4	4
52	24	ARCI	5	5	5
53	45	ARCI	4	4	4	4	4					7
54	21	ARCI	4	4	4
55	53	ARCI	5	4	3	2	1	1				5
56	52	ARCI	5	5	4	3	2	2				7
57	40	ARCI
58	-	ARCI	3	3	3	2	2	2				5
59	46	ARCI		5	4	3	2					5
60	24	ARCI	5	5	5
61	24	ARCI	4	4	4
62	41	ARCI	4	4	4	4	4
63	40	ARCI	4	5	5	3						7
64	51	ARCI	5	5	5	4	3	3				5
65	83	ARCI
66	43	ARCI
67	60	ARCI	4	4	4	4	3	3				5
68	55	Epidermolytic ichthyosis	5	5	4	3	2	2				4,7
69	42	Epidermolytic ichthyosis		4	4	4	2
70	56	Epidermolytic ichthyosis	4	4	4	4	4	4				5
71	31	Epidermolytic ichthyosis	5	5	4	4						7
72	67	Epidermolytic ichthyosis	5	5	5	5	5	5
73	32	Epidermolytic ichthyosis	5	5	5	5						7
74	41	Epidermolytic ichthyosis	4	4	4	4
75	47	Epidermolytic ichthyosis	4									4
76	62	Epidermolytic ichthyosis	5	5	5	4	3	3				7
77	47	Epidermolytic ichthyosis	4	4								4
78	71	Epidermolytic ichthyosis	4	4	4	4	4	4
79	55	Epidermolytic ichthyosis	4	4	4	4	4	4				5
80	45	Epidermolytic ichthyosis				2	1					5
81	26	Epidermolytic ichthyosis	5	5	5							5
82	43	Epidermolytic ichthyosis	4	4	4	4	4					5
83	23	Epidermolytic ichthyosis
84	50	Epidermolytic ichthyosis	4	4	4	2	1	1				7
85	54	Epidermolytic ichthyosis	5	5	5	4	3	3				4
86	25	Epidermolytic ichthyosis
87	67	Epidermolytic ichthyosis	4	4	4	3	2	2				4,5
88	30	Epidermolytic ichthyosis	4	4	3							7
89	30	Epidermolytic ichthyosis	2	2	3							5
90	56	Epidermolytic ichthyosis	4	4	4	4	4	4				1,2,3,4,5,6
91	39	Epidermolytic ichthyosis
92	61	Epidermolytic ichthyosis	5	5	5	3	2	1				7
93	20	Epidermolytic ichthyosis
94	50	Epidermolytic ichthyosis	5	5	4	4	4					1,2
95	47	Epidermolytic ichthyosis	4	4	3	3	2					4
96	53	Epidermolytic ichthyosis	5	5	5	5	5	5
97	31	Epidermolytic ichthyosis	5	5	5	5
98	45	Ichthyosis vulgaris	5	5	5	5	5
99	65	Ichthyosis vulgaris	5	5	5	5	5	4
100	77	Ichthyosis vulgaris	4	4	4	4	4	4				7
101	51	Ichthyosis vulgaris	5	5	5	5	5	5
102	67	Ichthyosis vulgaris
103	61	Ichthyosis vulgaris	5	5	5	5	5	5
104	52	Ichthyosis vulgaris	5	5	5	5	4	4
105	56	Ichthyosis vulgaris	5	5	5	5	5	5				7
106	60	Ichthyosis vulgaris	5	5	5	5	5	5
107	74	Ichthyosis vulgaris		4	3	3	2	1				5
108	47	Ichthyosis vulgaris	4	4	4	4	4					7
109	42	Ichthyosis vulgaris	5	5	5	5	5
110	46	Ichthyosis vulgaris	4	4	4	4	4
111	56	Ichthyosis vulgaris	4	4	4	4	4	4
112	32	Ichthyosis vulgaris
113	62	Ichthyosis vulgaris
114	59	Ichthyosis vulgaris
115	38	Ichthyosis vulgaris	4	4	3	2						5
116	61	Ichthyosis vulgaris										7
117	44	Ichthyosis vulgaris
118	41	Ichthyosis vulgaris	4	4	4	3	3					7
119	59	Ichthyosis vulgaris										7
120	33	Ichthyosis vulgaris	5	5	5	5						7
121	34	Ichthyosis vulgaris	5	5	5	5
122	36	Ichthyosis vulgaris	5	5	5	5
123	40	Ichthyosis vulgaris				1						7
124	55	Ichthyosis vulgaris
125	64	Ichthyosis vulgaris
126	53	Ichthyosis vulgaris	5	5	5	5	5	5
127	56	Ichthyosis vulgaris	4	4	4	4	3	3
128	49	Ichthyosis vulgaris	4	4	4	3	2
129	71	Ichthyosis vulgaris	4	4	4	4	3	2				5
130	63	Ichthyosis vulgaris	5	5	5	5	4	4				5
131	56	Ichthyosis vulgaris	5	5	5	5	5	5				7
132	73	Ichthyosis vulgaris	5	5	5	5	5	5				7
133	43	Ichthyosis vulgaris	5	5	5	5	4
134	24	Ichthyosis vulgaris	4	2	1							2,5,7
135	74	Ichthyosis vulgaris						2				7
136	35	Ichthyosis vulgaris
137	50	Ichthyosis vulgaris		5	5	4	4	3				5
138	65	Ichthyosis vulgaris	4	4	4	3	3	3				5
139	53	Ichthyosis vulgaris	5	5	5	5	5	5
140	74	Ichthyosis vulgaris						1				5
141	30	Ichthyosis vulgaris	5	3	2
142	43	Ichthyosis vulgaris	5	5	5	5	4
143	85	Ichthyosis vulgaris
144	30	Ichthyosis vulgaris
145	62	Ichthyosis vulgaris	5	5				3
146	58	Ichthyosis vulgaris	3	4	4	4	4	4
147	49	Ichthyosis vulgaris	5	5	5	5	4					2
148	25	Ichthyosis vulgaris	5	5	5							4,5
149	32	Ichthyosis vulgaris	3	3	3	3						2,6
150	51	Ichthyosis vulgaris				3	3	2				7
151	62	Ichthyosis vulgaris	5	5	5	5	5	5				7
152	32	Ichthyosis vulgaris	5	5	5	5						2
153	77	Ichthyosis vulgaris	5	5	5	5	5	5
154	43	Ichthyosis vulgaris
155	38	Ichthyosis vulgaris	5	5	4	4						5
156	73	Ichthyosis vulgaris	5	5	5	5	5	5				7
157	64	Ichthyosis vulgaris	5	5	5	5	5	5
158	58	Ichthyosis vulgaris
159	31	Ichthyosis vulgaris	4	5	2	1						5
160	61	Ichthyosis vulgaris
161	21	Ichthyosis vulgaris	4	4	3							2
162	59	Ichthyosis vulgaris	5	5	5	5	5	5
163	24	Ichthyosis vulgaris	5	5	5							7
164	68	Ichthyosis vulgaris	5	5	5	5	5	5
165	73	Ichthyosis vulgaris	5	5	5	5	5	5
166	74	Ichthyosis vulgaris					3	3				4,6
167	32	Ichthyosis vulgaris	3	3	3	3
168	29	Ichthyosis vulgaris	5	5	5							7
169	46	Ichthyosis vulgaris	4	4	3	3	3					7
170	23	Ichthyosis vulgaris	3	3	2
171	28	Ichthyosis vulgaris
172	42	Ichthyosis vulgaris	5	5	5	5	5
173	65	Ichthyosis vulgaris	5	5	5	5	5	5
174	46	Ichthyosis vulgaris	4	4	3	3	3					5
175	67	Ichthyosis vulgaris	5	5	5	5	5	2				7
176	71	Ichthyosis vulgaris	4	4	4	4	4	3				5
177	49	Ichthyosis vulgaris	4	4	4	4	3	3				7
178	37	Ichthyosis vulgaris	4	4	2	3						4,6
179	35	Ichthyosis vulgaris	5	5	5	5
180	68	Ichthyosis vulgaris	4	4	4	4	4	4				7
181	37	Netherton syndrome	3	3	3	3
182	32	Netherton syndrome
183	58	Netherton syndrome				2	2	2				7
184	52	Netherton syndrome	3	4	5	4	4					5
185	41	Netherton syndrome	4	4	3	2						1,2,3,4
186	40	Netherton syndrome	3	5	4	3						5
187	38	Netherton syndrome	5	5	3	2						5
188	35	Netherton syndrome				2						4
189	40	X-linked ichthyosis	4	4	4	3						5
190	19	X-linked ichthyosis										7
191	64	X-linked ichthyosis	4	4	4	4	4	4				7
192	60	X-linked ichthyosis	5	5	5	5	5	4				2
193	57	X-linked ichthyosis	5	5	5	5	5	5
194	62	X-linked ichthyosis	5	5	5	5	2	1
195	28	X-linked ichthyosis			3
196	33	X-linked ichthyosis	5	5	5	5
197	41	X-linked ichthyosis	5	5	5	5	5					7
198	46	X-linked ichthyosis	3	3	3	3	3					7
199	52	X-linked ichthyosis	4	4	4	3	3	2				5
200	24	X-linked ichthyosis	5	5	4							2
201	63	X-linked ichthyosis
202	58	X-linked ichthyosis	5	5	5	5	5	5
203	66	X-linked ichthyosis	5	5	5	5	5	5				7
204	70	X-linked ichthyosis	4	4	4	4	4	4				7
205	62	X-linked ichthyosis
206	56	X-linked ichthyosis		5	5	5	5	5
207	44	X-linked ichthyosis	5	5	5	4	2					5
208	43	X-linked ichthyosis	5	5	5	4						5
209	66	X-linked ichthyosis	3	3	3	2	2	2				4
210	44	X-linked ichthyosis	4	4	4	4	4
211	55	X-linked ichthyosis	5	5	5	5	5	5
212	51	X-linked ichthyosis	5	5	5	5	5	5
213	79	X-linked ichthyosis
214	52	X-linked ichthyosis	4	4	4	4	3	2				5
215	55	X-linked ichthyosis	5	5	5	5	5	5				7
216	65	X-linked ichthyosis	4	4	4	4	4	3				7
217	74	X-linked ichthyosis	5	5	5	5	4	4				5
218	79	X-linked ichthyosis
219	47	X-linked ichthyosis	2	4	5	5	5					4
220	63	X-linked ichthyosis	5	5	5	5
221	49	X-linked ichthyosis	5	5	5	5	5
222	80	X-linked ichthyosis										7

## Sheet: Cardiovascular health
Participant number	How old are you (yrs)?	Type of ichthyosis	How would you describe your cardiovascular health (e.g., blood pressure, heart problems, circulation) at the following time periods? (1=very poor, 5=very good)
			0-12yrs	12-18yrs	18-30yrs	30-40yrs	40-50yrs	>50yrs				Factors contributing to changing cardiovascular health over time
1	38	ARCI	5	5	5	5						7
2	72	ARCI	5	5	5	5	5	5
3	63	ARCI	5	5	5	5	5	5
4	50	ARCI	4	4	4	4	4	4
5	33	ARCI	5	5	5	5									1	Change in self-care
6	26	ARCI	5	5	4										2	Change in personal circumstances
7	61	ARCI	5	5	5	4	4	3				5			3	Change in living conditions
8	50	ARCI	4	4	4	4	4	4							4	Change in medication or treatments
9	55	ARCI	5	5	5	5	5	4				5			5	No obvious cause
10	30	ARCI	5	5	4							5			6	Changes in medical or scientific advice
11	51	ARCI	3	3	3	1	1					2,4,6			7	Other
12	42	ARCI	5	5	5	5	5
13	28	ARCI	4	4	4							7
14	72	ARCI	4	4	4	4	3	3				5
15	32	ARCI	4	4	4							3
16	55	ARCI	4	4	4	4	4	4
17	61	ARCI	4	4	4	4	4	3				2,4,6
18	35	ARCI	5	4	4	5						1,2
19	42	ARCI	5	5	3	3						1,2,3
20	49	ARCI	2	3	3	3	3
21	28	ARCI	5	5	4
22	62	ARCI	5	5	5	5	5	5				7
23	31	ARCI	4	4	4	4
24	30	ARCI	5	5	5							2
25	51	ARCI
26	69	ARCI	5	5	5	5	5	4
27	46	ARCI	3	3	3	3	2					2
28	35	ARCI	3	3	3	2						5
29	65	ARCI	5	5	5	5	5	5				7
30	26	ARCI
31	30	ARCI	5	5	5
32	44	ARCI	5	5	5	3	3					2
33	66	ARCI	4	4	4	4	4	3				1,2,3
34	34	ARCI	5	5	5	5
35	55	ARCI	2	2	2	2	2	2				1,4
36	38	ARCI	3	3	3	3
37	53	ARCI	3	3	3	3	1	2				4
38	34	ARCI	4	4	4	4						7
39	44	ARCI	5	5	5	4	4					1,2,5
40	29	ARCI	5	5	5
41	48	ARCI	4	4	4	4	4					7
42	53	ARCI	5	4	3	1	1	1				5
43	27	ARCI			3
44	45	ARCI	5	5	5	5	5					7
45	31	ARCI	3	3	3	4						5
46	46	ARCI	5	4	3	3	3					4
47	34	ARCI	4	4	3	2						2,3
48	62	ARCI			3	2	1	5				2,4
49	24	ARCI	4	4	4
50	55	ARCI	2	2	2	2	1	1				7
51	49	ARCI	4	4	4	4	4
52	24	ARCI	5	5	5
53	45	ARCI	4	4	4	4	3
54	21	ARCI	3	3	3
55	53	ARCI	5	5	5	3	2	2				5
56	52	ARCI	5	5	5	5	5	5
57	40	ARCI
58	-	ARCI	5	5	5	5	5	5
59	46	ARCI	5	5	4	4	4					5
60	24	ARCI	4	4	4
61	24	ARCI
62	41	ARCI	4	4	4	4	4
63	40	ARCI	4	4	4	3						2
64	51	ARCI	5	5	4	4	4	4				5
65	83	ARCI						4
66	43	ARCI	5	5	5	5	5
67	60	ARCI	5	5	4	4	3	3				5
68	55	Epidermolytic ichthyosis	4	4	4	4	4	4
69	42	Epidermolytic ichthyosis	5	5	4	4	3					2,4,5
70	56	Epidermolytic ichthyosis	4	4	4	3	3	2				2
71	31	Epidermolytic ichthyosis		5	4	4						4
72	67	Epidermolytic ichthyosis	5	5	5	5	5	5
73	32	Epidermolytic ichthyosis	5	5	5	5						7
74	41	Epidermolytic ichthyosis	4	4	4	4	4					4
75	47	Epidermolytic ichthyosis
76	62	Epidermolytic ichthyosis	5	5	5	5	5	5
77	47	Epidermolytic ichthyosis		4	4	4	4					5
78	71	Epidermolytic ichthyosis	4	4	3	3	3	3				2,4,6
79	55	Epidermolytic ichthyosis	4	4	4	4	3	2				1
80	45	Epidermolytic ichthyosis	5	5	5	4	3					2,5
81	26	Epidermolytic ichthyosis	4	4	4							5
82	43	Epidermolytic ichthyosis	4	4	4	3	3					5
83	23	Epidermolytic ichthyosis
84	50	Epidermolytic ichthyosis	5	5	5	5	4	4
85	54	Epidermolytic ichthyosis	5	5	5	4	4	4				7
86	25	Epidermolytic ichthyosis
87	67	Epidermolytic ichthyosis	4	4	4	4	4	4
88	30	Epidermolytic ichthyosis	4	4	4
89	30	Epidermolytic ichthyosis	4	4	4
90	56	Epidermolytic ichthyosis
91	39	Epidermolytic ichthyosis
92	61	Epidermolytic ichthyosis	5	5	5	4	3	3				5
93	20	Epidermolytic ichthyosis
94	50	Epidermolytic ichthyosis	5	5	5	4	3					2
95	47	Epidermolytic ichthyosis	4	4	4	4	4
96	53	Epidermolytic ichthyosis	5	5	5	5	5	5
97	31	Epidermolytic ichthyosis	4	4	4	4
98	45	Ichthyosis vulgaris	5	4	3	3	3					1,2
99	65	Ichthyosis vulgaris	5	5	5	5	5	5
100	77	Ichthyosis vulgaris	4	4	4	4	3	2				5
101	51	Ichthyosis vulgaris	4	4	3	3	2	3				2
102	67	Ichthyosis vulgaris	3	3	3	3	3	3
103	61	Ichthyosis vulgaris	5	5	5	5	5	5
104	52	Ichthyosis vulgaris	5	5	5	4	4	4
105	56	Ichthyosis vulgaris	3	3	4	5	5	5				1,2
106	60	Ichthyosis vulgaris	5	5	5	5	5	5
107	74	Ichthyosis vulgaris	5	5	5	5	5	4				4
108	47	Ichthyosis vulgaris	4	4	4	4	4					7
109	42	Ichthyosis vulgaris	5	5	5	4	3					2,3
110	46	Ichthyosis vulgaris	5	5	5	5	5
111	56	Ichthyosis vulgaris	4	4	3	2	2	2
112	32	Ichthyosis vulgaris
113	62	Ichthyosis vulgaris
114	59	Ichthyosis vulgaris
115	38	Ichthyosis vulgaris	4	4	3	3						7
116	61	Ichthyosis vulgaris	5	5	5		5	5				2
117	44	Ichthyosis vulgaris
118	41	Ichthyosis vulgaris	5	5	4	3	3					5
119	59	Ichthyosis vulgaris	4	4	4	4	4	5				7
120	33	Ichthyosis vulgaris	5	5	5	3						7
121	34	Ichthyosis vulgaris	5	5	5	5						3
122	36	Ichthyosis vulgaris	5	5	5	5
123	40	Ichthyosis vulgaris	5	5	5	5						7
124	55	Ichthyosis vulgaris	4	4	4	4	4	4
125	64	Ichthyosis vulgaris
126	53	Ichthyosis vulgaris	4	4	4	4	3	3				2
127	56	Ichthyosis vulgaris	3	3	3	3	3	3				6
128	49	Ichthyosis vulgaris	4	4	4	3	3
129	71	Ichthyosis vulgaris	5	5	5	5	5	3				5
130	63	Ichthyosis vulgaris	5	5	5	5	5	5
131	56	Ichthyosis vulgaris	5	5	5	4	4	4				5
132	73	Ichthyosis vulgaris	5	5	4	4	3	3				6
133	43	Ichthyosis vulgaris	5	5	5	5
134	24	Ichthyosis vulgaris	4	4	3							2
135	74	Ichthyosis vulgaris			4	4	4	3				7
136	35	Ichthyosis vulgaris	5	5	5	5
137	50	Ichthyosis vulgaris				4	4	4				5
138	65	Ichthyosis vulgaris	4	4	4	4	4	3				5
139	53	Ichthyosis vulgaris	5	5	5	5	5	5				7
140	74	Ichthyosis vulgaris			5	5	5	5				7
141	30	Ichthyosis vulgaris	5	5	4
142	43	Ichthyosis vulgaris	4	4	4	4	4
143	85	Ichthyosis vulgaris			4	4	4	4
144	30	Ichthyosis vulgaris
145	62	Ichthyosis vulgaris	5	5	5
146	58	Ichthyosis vulgaris	5	5	5	5	5	3				5
147	49	Ichthyosis vulgaris	5	5	5	5	4					2,5
148	25	Ichthyosis vulgaris	5	5	5							5
149	32	Ichthyosis vulgaris	4	4	4	4
150	51	Ichthyosis vulgaris	3	3	3	3	3	3
151	62	Ichthyosis vulgaris	5	5	5	5	3	3				5
152	32	Ichthyosis vulgaris	5	5	5	5
153	77	Ichthyosis vulgaris	4	4	4	4	4	4
154	43	Ichthyosis vulgaris
155	38	Ichthyosis vulgaris	5	5	4	4
156	73	Ichthyosis vulgaris	5	5	5	5	5	5				7
157	64	Ichthyosis vulgaris	5	5	5	3	2	4				4
158	58	Ichthyosis vulgaris	4	4	4	3	2	2				6
159	31	Ichthyosis vulgaris	3	3	3	2						4
160	61	Ichthyosis vulgaris	3	3	3	3	2	1				7
161	21	Ichthyosis vulgaris	4	3	3							1,3
162	59	Ichthyosis vulgaris	5	5	5	5	5	5
163	24	Ichthyosis vulgaris	5	5	5							7
164	68	Ichthyosis vulgaris	5	5	5	5	4	4
165	73	Ichthyosis vulgaris	5	5	5	4	4	4
166	74	Ichthyosis vulgaris			4	4	4	3				6
167	32	Ichthyosis vulgaris
168	29	Ichthyosis vulgaris
169	46	Ichthyosis vulgaris	2	2	2	2	2					7
170	23	Ichthyosis vulgaris	4	4	4
171	28	Ichthyosis vulgaris
172	42	Ichthyosis vulgaris	5	5	5	4	4					7
173	65	Ichthyosis vulgaris	5	5	5	5	5	5
174	46	Ichthyosis vulgaris	4	4	4	4	4
175	67	Ichthyosis vulgaris			5	5	5	5				7
176	71	Ichthyosis vulgaris	5	5	5	5	4	3				2,4,6
177	49	Ichthyosis vulgaris		5	5	3	2	2				7
178	37	Ichthyosis vulgaris	5	4	2	2						4
179	35	Ichthyosis vulgaris	5	5	5	5
180	68	Ichthyosis vulgaris	4	4	4	4	4	4				7
181	37	Netherton syndrome	3	3	3	2						5
182	32	Netherton syndrome
183	58	Netherton syndrome		3								7
184	52	Netherton syndrome	4	4	4	3	3					2
185	41	Netherton syndrome	4	4	4	3	3
186	40	Netherton syndrome	4	5	5	4	3					4,5
187	38	Netherton syndrome	5	5	4	4						5
188	35	Netherton syndrome	4	4	3	2						5
189	40	X-linked ichthyosis	4	4	4	3						2,7
190	19	X-linked ichthyosis	4	4	4							7
191	64	X-linked ichthyosis	4	4	4	4	3	3				2
192	60	X-linked ichthyosis	5	5	4	4	3	3				1,2,3
193	57	X-linked ichthyosis	5	5	5	5	5	5
194	62	X-linked ichthyosis	5	5	5	5	5	5
195	28	X-linked ichthyosis
196	33	X-linked ichthyosis	2	2	2	2
197	41	X-linked ichthyosis	5	5	5	5	5
198	46	X-linked ichthyosis	3	3	3	3	3					7
199	52	X-linked ichthyosis	5	4	4	4	4	4				2
200	24	X-linked ichthyosis	5	5	4							2
201	63	X-linked ichthyosis			4	4	3	3				5
202	58	X-linked ichthyosis	5	5	4	4	3	3				4,6
203	66	X-linked ichthyosis	5	5	5	5	5	3				5
204	70	X-linked ichthyosis	4	4	4	4	4	4				7
205	62	X-linked ichthyosis
206	56	X-linked ichthyosis	5	4	5	5	5	5
207	44	X-linked ichthyosis	5	5	5	4	3					5
208	43	X-linked ichthyosis	5	5	4	4						7
209	66	X-linked ichthyosis	4	4	3	3	2	1				5
210	44	X-linked ichthyosis	4	4	4	5	4					2
211	55	X-linked ichthyosis
212	51	X-linked ichthyosis	4	4	4	4	4	4
213	79	X-linked ichthyosis	5	5	5	5						5
214	52	X-linked ichthyosis	4	4	3	3	3	3				4
215	55	X-linked ichthyosis	5	5	5	5	5	5				7
216	65	X-linked ichthyosis	4	4	4	4	3	3				2
217	74	X-linked ichthyosis	5	5	5	4	3	2				5
218	79	X-linked ichthyosis						3
219	47	X-linked ichthyosis	5	5	4	4	4					2
220	63	X-linked ichthyosis	5	5	5	4	4	4				5
221	49	X-linked ichthyosis	5	5	5	5	5
222	80	X-linked ichthyosis	5	5	5	5	5	4				5

## Sheet: Autoimmune health
Participant number	How old are you (yrs)?	Type of ichthyosis	How would you describe your health with respect to autoimmune conditions (e.g., arthritis, Type 1 diabetes) at the following time periods? (1=very poor, 5=very good)
			0-12yrs	12-18yrs	18-30yrs	30-40yrs	40-50yrs	>50yrs				Factors contributing to changing autoimmune health over time
1	38	ARCI	5	5	3	3						2,6
2	72	ARCI	5	5	5	5	5	5
3	63	ARCI	3	4	4	4	4	3
4	50	ARCI
5	33	ARCI	5	5	5	5									1	Change in self-care
6	26	ARCI	4	3	2							5			2	Change in personal circumstances
7	61	ARCI						2				4			3	Change in living conditions
8	50	ARCI													4	Change in medication or treatments
9	55	ARCI	4	4	4	4	3	3				5			5	No obvious cause
10	30	ARCI	4	3	3							5			6	Changes in medical or scientific advice
11	51	ARCI	3	3	3	1	1					1,2,4			7	Other
12	42	ARCI	5	5	2	2	2
13	28	ARCI	5	5	5							7
14	72	ARCI	4	4	4	4	4	4				7
15	32	ARCI	5	5	5							2,7
16	55	ARCI	5	5	5	5	5	4
17	61	ARCI	4	4	4	4	4	3				1,2,4,6
18	35	ARCI	5	5	3	3						1,2,3
19	42	ARCI	4	4	4	4						1,2,3
20	49	ARCI
21	28	ARCI	5	5	4
22	62	ARCI	5	5	5	5	5	2
23	31	ARCI	5	5	5	5
24	30	ARCI	5	5	5							2
25	51	ARCI
26	69	ARCI	5	5	5	5	5	4
27	46	ARCI
28	35	ARCI	3	4	2	1						5
29	65	ARCI	5	5	5	5	5	5				7
30	26	ARCI
31	30	ARCI	5	5	5
32	44	ARCI	5	5	4	3	3					2,4
33	66	ARCI	3	3	3	3	2	2				2,3,6
34	34	ARCI	5	5	5	3						5
35	55	ARCI	3	4	4	4	2	3				4
36	38	ARCI	5	5	5	5
37	53	ARCI	5	5	5	3	3	3				7
38	34	ARCI	3	3	3	3						7
39	44	ARCI	5	5	5	5	5					7
40	29	ARCI	5	5	5
41	48	ARCI	3	3	3	3	3					7
42	53	ARCI	5	4	3	1	1	1				5
43	27	ARCI			3
44	45	ARCI	5	5	5	5	3					7
45	31	ARCI	5	5	5	5						5
46	46	ARCI	5	4	3	2	2					4
47	34	ARCI	5	5	4	3						5
48	62	ARCI	5	5	5	5	4	3				1,7
49	24	ARCI	4	4	4
50	55	ARCI	2	2	2	2	1	1				7
51	49	ARCI	4	4	4	4	2					5
52	24	ARCI	4	4	4
53	45	ARCI	4	4	4	4	4
54	21	ARCI	5	5	5
55	53	ARCI	5	4	3	2	1	1				5
56	52	ARCI	5	5	4	4	3	2				7
57	40	ARCI
58	-	ARCI	4	4	4	4	2	2				5
59	46	ARCI		5	4	4	2					5
60	24	ARCI	5	5	5
61	24	ARCI
62	41	ARCI	4	4	4	4	4					1,2,3,7
63	40	ARCI	4	4	4	3
64	51	ARCI	5	5	5	4	4	4				5
65	83	ARCI
66	43	ARCI	5	5	5	5	5
67	60	ARCI	4	4	4	4	4	4				5
68	55	Epidermolytic ichthyosis	5	5	4	3	3	2				5,7
69	42	Epidermolytic ichthyosis	5	5	5	4	2					5
70	56	Epidermolytic ichthyosis	4	4	4	3	3	3				5
71	31	Epidermolytic ichthyosis	5	5	4	4						2
72	67	Epidermolytic ichthyosis	5	5	5	5	5	5
73	32	Epidermolytic ichthyosis	5	5	5	5						7
74	41	Epidermolytic ichthyosis	4	4	4	4	4
75	47	Epidermolytic ichthyosis
76	62	Epidermolytic ichthyosis	5	5	5	5	5	5
77	47	Epidermolytic ichthyosis		4	4	4	4					5
78	71	Epidermolytic ichthyosis	4	4	4	4	3	3				2
79	55	Epidermolytic ichthyosis	4	4	4	3	3	3				2
80	45	Epidermolytic ichthyosis					1					5
81	26	Epidermolytic ichthyosis	5	5	5							5
82	43	Epidermolytic ichthyosis										5
83	23	Epidermolytic ichthyosis
84	50	Epidermolytic ichthyosis	5	5	5	2	1	1
85	54	Epidermolytic ichthyosis	5	5	5	5	5	5				7
86	25	Epidermolytic ichthyosis
87	67	Epidermolytic ichthyosis	2	2	2	2	2	2
88	30	Epidermolytic ichthyosis	4	4	4
89	30	Epidermolytic ichthyosis	5	4	4
90	56	Epidermolytic ichthyosis
91	39	Epidermolytic ichthyosis
92	61	Epidermolytic ichthyosis	5	5	5	3	2	2
93	20	Epidermolytic ichthyosis
94	50	Epidermolytic ichthyosis	5	5	4	4	3					6
95	47	Epidermolytic ichthyosis	4	4	4	3	2					5
96	53	Epidermolytic ichthyosis	3	2	2	2	2	2				1,2,4,6
97	31	Epidermolytic ichthyosis	5	5	5	5
98	45	Ichthyosis vulgaris
99	65	Ichthyosis vulgaris	5	5	5	5	5	5
100	77	Ichthyosis vulgaris	5	5	5	5	3	2				5
101	51	Ichthyosis vulgaris	3	3	4	5	5	5				5
102	67	Ichthyosis vulgaris	4	4	4	4	2	2				5
103	61	Ichthyosis vulgaris	5	5	5	5	5	5
104	52	Ichthyosis vulgaris	5	5	5	5	4	3				5
105	56	Ichthyosis vulgaris	3	3	3	3	3	3				7
106	60	Ichthyosis vulgaris	5	5	5	5	5	5
107	74	Ichthyosis vulgaris	5		3	3	3	2				5
108	47	Ichthyosis vulgaris										7
109	42	Ichthyosis vulgaris	5	5	5	5	5
110	46	Ichthyosis vulgaris	5	5	5	5	5
111	56	Ichthyosis vulgaris
112	32	Ichthyosis vulgaris	4	4	4
113	62	Ichthyosis vulgaris
114	59	Ichthyosis vulgaris					3					5,7
115	38	Ichthyosis vulgaris	4	4	3	2						5
116	61	Ichthyosis vulgaris	5	5	3	2	2	2				2
117	44	Ichthyosis vulgaris
118	41	Ichthyosis vulgaris	3	3	3	3	2					7
119	59	Ichthyosis vulgaris										7
120	33	Ichthyosis vulgaris	3	3	2	4						7
121	34	Ichthyosis vulgaris	5	5	5	5
122	36	Ichthyosis vulgaris	5	5	5	5
123	40	Ichthyosis vulgaris	5	5	5	5						7
124	55	Ichthyosis vulgaris	4	4	4	4	4	4
125	64	Ichthyosis vulgaris
126	53	Ichthyosis vulgaris	5	5	5	5	5	3				1,2
127	56	Ichthyosis vulgaris	3	3	3	2	2	2				5
128	49	Ichthyosis vulgaris	4	4	4	4	4
129	71	Ichthyosis vulgaris	5	5	5	5	5	3				5
130	63	Ichthyosis vulgaris	5	5	5	5	4	3				5
131	56	Ichthyosis vulgaris	5	2	2	1	1	2				2,4,7
132	73	Ichthyosis vulgaris	5	5	4	4	3	3				7
133	43	Ichthyosis vulgaris	5	5	5	5
134	24	Ichthyosis vulgaris	4	2	2							2
135	74	Ichthyosis vulgaris										1
136	35	Ichthyosis vulgaris
137	50	Ichthyosis vulgaris				4	3	3				5
138	65	Ichthyosis vulgaris	4	4	4	4	3	3				5
139	53	Ichthyosis vulgaris	5	5	5	5	5	5				7
140	74	Ichthyosis vulgaris						1				5
141	30	Ichthyosis vulgaris	5	3	2							4,6
142	43	Ichthyosis vulgaris	4	2	4	4	4					5
143	85	Ichthyosis vulgaris
144	30	Ichthyosis vulgaris
145	62	Ichthyosis vulgaris	3	3	2	2	4	4				1,2
146	58	Ichthyosis vulgaris	5	5	5	5	5	5				5
147	49	Ichthyosis vulgaris	5	5	5	5	5					7
148	25	Ichthyosis vulgaris	5	5	5							5
149	32	Ichthyosis vulgaris	3	2	2	2
150	51	Ichthyosis vulgaris	3	3	3	2	2	2				7
151	62	Ichthyosis vulgaris	5	5	5	5	5	3				7
152	32	Ichthyosis vulgaris	5	5	5	5
153	77	Ichthyosis vulgaris	5	5	5	5	5	5
154	43	Ichthyosis vulgaris
155	38	Ichthyosis vulgaris	5	5	5	5
156	73	Ichthyosis vulgaris	5	5	5	5	5	2				7
157	64	Ichthyosis vulgaris	5	5	5	5	5	5
158	58	Ichthyosis vulgaris	4	4	4	4	4	4
159	31	Ichthyosis vulgaris	2	3	1	2						6
160	61	Ichthyosis vulgaris	5	5	5	5	3	2				5
161	21	Ichthyosis vulgaris	2	2	2
162	59	Ichthyosis vulgaris	5	5	5	5	5	5
163	24	Ichthyosis vulgaris	5	5	5							7
164	68	Ichthyosis vulgaris	5	5	4	3	3	2				7
165	73	Ichthyosis vulgaris	4	4	4	3	3	3				5
166	74	Ichthyosis vulgaris	5	5	5	4	4	3				5
167	32	Ichthyosis vulgaris
168	29	Ichthyosis vulgaris
169	46	Ichthyosis vulgaris	4	4	4	3	3					7
170	23	Ichthyosis vulgaris	4	4	4
171	28	Ichthyosis vulgaris
172	42	Ichthyosis vulgaris	5	5	5	5	5
173	65	Ichthyosis vulgaris	4	4	4	4	4	4
174	46	Ichthyosis vulgaris	5	5	5	5
175	67	Ichthyosis vulgaris				5	4	2				3,7
176	71	Ichthyosis vulgaris	5	5	5	4	4	3				5
177	49	Ichthyosis vulgaris	5	5	5	5	2					7
178	37	Ichthyosis vulgaris	4	4	3	2						4
179	35	Ichthyosis vulgaris
180	68	Ichthyosis vulgaris	5	5	5	3	3	3				7
181	37	Netherton syndrome	2	2	3	2						5
182	32	Netherton syndrome
183	58	Netherton syndrome				3	3	3				5
184	52	Netherton syndrome	3	4	4	4	3					5
185	41	Netherton syndrome	2	3	4	4	4
186	40	Netherton syndrome	5	5	5	4	3					5
187	38	Netherton syndrome	5	5	5	4						4,5
188	35	Netherton syndrome	5	4	3	2						4
189	40	X-linked ichthyosis	5	5	5	5
190	19	X-linked ichthyosis	5	5	5							7
191	64	X-linked ichthyosis	4	4	4	4	4	4				7
192	60	X-linked ichthyosis	5	5	5	3	3	3				2,3
193	57	X-linked ichthyosis	5	5	5	5	5	5
194	62	X-linked ichthyosis	5	5	5	4	1	1
195	28	X-linked ichthyosis
196	33	X-linked ichthyosis	5	5	5	5
197	41	X-linked ichthyosis
198	46	X-linked ichthyosis	4	4	4	4	4	4				7
199	52	X-linked ichthyosis	5	4	4	3	3	3				2
200	24	X-linked ichthyosis	5	5	5							5
201	63	X-linked ichthyosis	5	5	5	5	5	3				7
202	58	X-linked ichthyosis	5	5	5	5	5	4
203	66	X-linked ichthyosis	5	5	5	5	5	3				5
204	70	X-linked ichthyosis	4	4	4	4	4	4				7
205	62	X-linked ichthyosis	4	4	4	4	4	4
206	56	X-linked ichthyosis	5	5	5	5	5	5
207	44	X-linked ichthyosis					3					5
208	43	X-linked ichthyosis	5	5	5	5	5					7
209	66	X-linked ichthyosis	4	4	4	3	4	2				4
210	44	X-linked ichthyosis	4	4	4	4	4
211	55	X-linked ichthyosis
212	51	X-linked ichthyosis	4	4	4	4	4	4
213	79	X-linked ichthyosis					3	3				5
214	52	X-linked ichthyosis	4	4	4	3	3	3				5
215	55	X-linked ichthyosis	5	5	5	5	5	5				7
216	65	X-linked ichthyosis	4	4	4	4	3	3				2
217	74	X-linked ichthyosis	5	5	4	2	2	2				5
218	79	X-linked ichthyosis					4	4
219	47	X-linked ichthyosis	5	5	5	4	4					7
220	63	X-linked ichthyosis	5	5	5	4	2	1				5
221	49	X-linked ichthyosis	5	5	5	5	5
222	80	X-linked ichthyosis	5	5	5	5	5	5

## Sheet: Metabolic health
Participant number	How old are you (yrs)?	Type of ichthyosis	How would you describe your metabolic health (e.g., Type 2 diabetes, thyroid conditions, cholesterol levels) at the following time periods? (1=very poor, 5=very good)
			0-12yrs	12-18yrs	18-30yrs	30-40yrs	40-50yrs	>50yrs				Factors contributing to changing metabolic health over time
1	38	ARCI	4	4	3	3						2,6
2	72	ARCI	5	5	5	5	5	5
3	63	ARCI	5	5	5	5	5	3				7
4	50	ARCI
5	33	ARCI	5	5	4	4									1	Change in self-care
6	26	ARCI	5	5	4							5			2	Change in personal circumstances
7	61	ARCI	5	5	5	5	4	4				5			3	Change in living conditions
8	50	ARCI	4	4	4	4	3	3				5			4	Change in medication or treatments
9	55	ARCI	4	4	4	4	4	4							5	No obvious cause
10	30	ARCI	5	4	3							4,5			6	Changes in medical or scientific advice
11	51	ARCI	3	3	3	3	3					2,4,6			7	Other
12	42	ARCI	5	5	3	3	3
13	28	ARCI										7
14	72	ARCI	4	4	4	4	4	3				7
15	32	ARCI	5	5	3	3						2,5
16	55	ARCI	5	5	3	4	4	4				2
17	61	ARCI	4	4	4	4	3	3				2,4
18	35	ARCI	5	5	5	5						1,2,3,5
19	42	ARCI	4	4	4	4						2
20	49	ARCI	5	5	5	5	4
21	28	ARCI
22	62	ARCI	5	5	5	5	3	3
23	31	ARCI			4	4
24	30	ARCI
25	51	ARCI
26	69	ARCI	5	5	5	5	5	5
27	46	ARCI
28	35	ARCI	4	4	4	4
29	65	ARCI	5	5	5	5	5	5				7
30	26	ARCI
31	30	ARCI	5	5	5
32	44	ARCI	5	5	5	3	3					2,4
33	66	ARCI	4	4	4	4	4	3				1,2,3,4,6
34	34	ARCI
35	55	ARCI	5	5	5	5	2	4				2
36	38	ARCI	5	5	5	5
37	53	ARCI	3	3	3	3	2	2
38	34	ARCI	5	5	5	5						7
39	44	ARCI	4	4	4	4	4					7
40	29	ARCI	5	5	4							2,3
41	48	ARCI	4	4	4	4	4					7
42	53	ARCI	5	4	3	2	1	1				4
43	27	ARCI	2	2	2
44	45	ARCI	5	5	5	5	3					5
45	31	ARCI	5	5	4	5						5
46	46	ARCI
47	34	ARCI	5	5	4	3						5
48	62	ARCI	5	5	5	5	2	5				1,7
49	24	ARCI	4	4	4
50	55	ARCI	5	5	5	1	2	3				2,4
51	49	ARCI	4	4	4	4	4
52	24	ARCI	5	5	5
53	45	ARCI	4	4	4	4	3
54	21	ARCI	3	3	3
55	53	ARCI	5	3	2	1	1	1				5
56	52	ARCI	5	5	5	5	5	5
57	40	ARCI
58	-	ARCI	4	4	4	4	3	3				5
59	46	ARCI	5	5	5	5	5					5
60	24	ARCI	5	5	5
61	24	ARCI
62	41	ARCI	5	5	5	5	4					1
63	40	ARCI	4	4	4	4
64	51	ARCI	5	5	5	5	4	4				5
65	83	ARCI						3				4
66	43	ARCI	5	5	5	5	5
67	60	ARCI
68	55	Epidermolytic ichthyosis	5	3	3	3	3	3				4
69	42	Epidermolytic ichthyosis	5	5	5	5	2					5
70	56	Epidermolytic ichthyosis
71	31	Epidermolytic ichthyosis
72	67	Epidermolytic ichthyosis	5	5	5	5	5	5
73	32	Epidermolytic ichthyosis	5	5	5	5						4
74	41	Epidermolytic ichthyosis	4	4	4	4	4
75	47	Epidermolytic ichthyosis
76	62	Epidermolytic ichthyosis	5	5	5	5	5	5
77	47	Epidermolytic ichthyosis		5	5	4	4					4
78	71	Epidermolytic ichthyosis	4	4	4	4	4	4
79	55	Epidermolytic ichthyosis	4	4	4	4	4	4				1
80	45	Epidermolytic ichthyosis										5
81	26	Epidermolytic ichthyosis	5	4	3							5
82	43	Epidermolytic ichthyosis	4	4	4	4	4					5
83	23	Epidermolytic ichthyosis
84	50	Epidermolytic ichthyosis	5	5	5	5	5	5
85	54	Epidermolytic ichthyosis	5	5	5	4	4	4				7
86	25	Epidermolytic ichthyosis
87	67	Epidermolytic ichthyosis
88	30	Epidermolytic ichthyosis	4	4	4
89	30	Epidermolytic ichthyosis	5	5	5
90	56	Epidermolytic ichthyosis
91	39	Epidermolytic ichthyosis
92	61	Epidermolytic ichthyosis	5	5	5	4	4	2				5
93	20	Epidermolytic ichthyosis
94	50	Epidermolytic ichthyosis	5	5	3	3	3					2,4
95	47	Epidermolytic ichthyosis	4	4	3	3	2					5
96	53	Epidermolytic ichthyosis	5	5	5	5	4	4				1,2,3,4
97	31	Epidermolytic ichthyosis	5	5	5	3
98	45	Ichthyosis vulgaris	5	5	4	3	3					1
99	65	Ichthyosis vulgaris	5	5	5	5	5	5
100	77	Ichthyosis vulgaris	5	5	5	5	5	4				7
101	51	Ichthyosis vulgaris	4	4	3	3	3	4				2
102	67	Ichthyosis vulgaris	4	4	4	4	3	2				5
103	61	Ichthyosis vulgaris		2	2	2	2					5
104	52	Ichthyosis vulgaris	5	5	5	3	4	4				4
105	56	Ichthyosis vulgaris	5	5	5	4	5	5				1,2,4,6
106	60	Ichthyosis vulgaris	5	5	5	5	4	3				5
107	74	Ichthyosis vulgaris	5	5	5	5	4	4				4
108	47	Ichthyosis vulgaris										7
109	42	Ichthyosis vulgaris	5	5	5	5	5
110	46	Ichthyosis vulgaris	5	5	5	5	5
111	56	Ichthyosis vulgaris	4	4	4	4	3	2				4
112	32	Ichthyosis vulgaris	4	4	3
113	62	Ichthyosis vulgaris
114	59	Ichthyosis vulgaris
115	38	Ichthyosis vulgaris	4	4	4	3						7
116	61	Ichthyosis vulgaris	5	5	5	5	4	3				2
117	44	Ichthyosis vulgaris
118	41	Ichthyosis vulgaris	4	4	4	4	4					5
119	59	Ichthyosis vulgaris						3				6,7
120	33	Ichthyosis vulgaris	5	5	5	5						7
121	34	Ichthyosis vulgaris	5	5	5	5
122	36	Ichthyosis vulgaris	5	5	5	5
123	40	Ichthyosis vulgaris										7
124	55	Ichthyosis vulgaris
125	64	Ichthyosis vulgaris
126	53	Ichthyosis vulgaris	5	5	5	5	5	3				7
127	56	Ichthyosis vulgaris	4	4	3	3	3	3				6
128	49	Ichthyosis vulgaris	3	3	3	3	3
129	71	Ichthyosis vulgaris	5	5	5	5	5	3				5
130	63	Ichthyosis vulgaris	5	5	5	4	3	3				5
131	56	Ichthyosis vulgaris	5	5	5	1	3	3				2,7
132	73	Ichthyosis vulgaris	5	5	5	4	4	3				6
133	43	Ichthyosis vulgaris	5	5	5	5	5
134	24	Ichthyosis vulgaris	2	2	2							2
135	74	Ichthyosis vulgaris						3				1,4,6
136	35	Ichthyosis vulgaris
137	50	Ichthyosis vulgaris					4	4				5
138	65	Ichthyosis vulgaris
139	53	Ichthyosis vulgaris
140	74	Ichthyosis vulgaris										7
141	30	Ichthyosis vulgaris
142	43	Ichthyosis vulgaris	5	5	5	5	5
143	85	Ichthyosis vulgaris
144	30	Ichthyosis vulgaris
145	62	Ichthyosis vulgaris	5	5	5	5	5	5
146	58	Ichthyosis vulgaris
147	49	Ichthyosis vulgaris	5	5	5	4	3					1,2,7
148	25	Ichthyosis vulgaris	5									5
149	32	Ichthyosis vulgaris
150	51	Ichthyosis vulgaris				2	3	3				1
151	62	Ichthyosis vulgaris	5	5	5	5	4	3				7
152	32	Ichthyosis vulgaris	5	5	5	5
153	77	Ichthyosis vulgaris	5	5	5	5	5	5
154	43	Ichthyosis vulgaris
155	38	Ichthyosis vulgaris	5	4	4	2
156	73	Ichthyosis vulgaris	5	5	5	5	5	5				7
157	64	Ichthyosis vulgaris	5	5	5	3	2	4				1
158	58	Ichthyosis vulgaris	4	4	4	4	4	4
159	31	Ichthyosis vulgaris	2	2	2	2						6
160	61	Ichthyosis vulgaris	4	4	4	4	3	2				1,7
161	21	Ichthyosis vulgaris	4	4	4
162	59	Ichthyosis vulgaris	4	4	4	4	4	4
163	24	Ichthyosis vulgaris	5	3	3							2
164	68	Ichthyosis vulgaris	5	5	5	5	4	4
165	73	Ichthyosis vulgaris	5	5	4	4	3	3				4
166	74	Ichthyosis vulgaris	5	5	5	5	4	3				6
167	32	Ichthyosis vulgaris
168	29	Ichthyosis vulgaris
169	46	Ichthyosis vulgaris	2	2	2	2	2					7
170	23	Ichthyosis vulgaris	4	4	4
171	28	Ichthyosis vulgaris
172	42	Ichthyosis vulgaris	5	5	5	5	5
173	65	Ichthyosis vulgaris	4	4	4	4	4	4
174	46	Ichthyosis vulgaris
175	67	Ichthyosis vulgaris				5	4	3				7
176	71	Ichthyosis vulgaris	5	5	5	5	4	3				4
177	49	Ichthyosis vulgaris	5	5	5	5	3	3				7
178	37	Ichthyosis vulgaris	4	4	4	4
179	35	Ichthyosis vulgaris
180	68	Ichthyosis vulgaris	4	4	4	4	3					7
181	37	Netherton syndrome	4	5	4	3						5
182	32	Netherton syndrome
183	58	Netherton syndrome										7
184	52	Netherton syndrome	4	4	4	3	3					1,2
185	41	Netherton syndrome	5	5	4	3	3
186	40	Netherton syndrome	5	5	5	3	3					5
187	38	Netherton syndrome	5	5	4	4						4,5
188	35	Netherton syndrome	5	5	5	4						5
189	40	X-linked ichthyosis	4	4	4	3
190	19	X-linked ichthyosis	5	5	5							7
191	64	X-linked ichthyosis	4	4	4	4	3	3				3
192	60	X-linked ichthyosis	4	4	4	3	3	3				1,2
193	57	X-linked ichthyosis	5	5	5	5	5	5
194	62	X-linked ichthyosis	5	5	5	5	4	4
195	28	X-linked ichthyosis
196	33	X-linked ichthyosis	5	5	5	5
197	41	X-linked ichthyosis
198	46	X-linked ichthyosis	3	3	3	3	3	3				7
199	52	X-linked ichthyosis	5	4	4	4	4	4				2
200	24	X-linked ichthyosis										5
201	63	X-linked ichthyosis	5	5	5	5	3	3				4,7
202	58	X-linked ichthyosis	5	5	5	4	4	3				7
203	66	X-linked ichthyosis	5	5	5	5	5	5				5
204	70	X-linked ichthyosis
205	62	X-linked ichthyosis				2	2	2				5
206	56	X-linked ichthyosis	5	5	5	5	5	5
207	44	X-linked ichthyosis	5	5	5	4	3					5
208	43	X-linked ichthyosis	5	5	5	5	5					7
209	66	X-linked ichthyosis	5	5	4	3	3	1				4
210	44	X-linked ichthyosis
211	55	X-linked ichthyosis
212	51	X-linked ichthyosis	4	4	4	4	4	4
213	79	X-linked ichthyosis										5
214	52	X-linked ichthyosis	4	4	4	4	3	3				5
215	55	X-linked ichthyosis	5	5	5	5	5	4				7
216	65	X-linked ichthyosis	4	4	4	4	3	3				2
217	74	X-linked ichthyosis	5	5	5	4	4	3				5
218	79	X-linked ichthyosis
219	47	X-linked ichthyosis	5	5	3	3	3					7
220	63	X-linked ichthyosis	4	4	4	4	4	4				5
221	49	X-linked ichthyosis	5	5	5	5	5
222	80	X-linked ichthyosis

## Sheet: Psychological health
Participant number	How old are you (yrs)?	Type of ichthyosis	How would you describe your psychological/mental health at the following time periods? (1=very poor, 5=very good)
			0-12yrs	12-18yrs	18-30yrs	30-40yrs	40-50yrs	>50yrs				Factors contributing to changing psychological health over time
1	38	ARCI	4	3	4	4						1,2,4
2	72	ARCI	2	3	4	5	5	5				1,3,5
3	63	ARCI	3	4	4	4	3	3
4	50	ARCI	3	2	4	4	4	4				1,2
5	33	ARCI	3	2	2							2			1	Change in self-care
6	26	ARCI	4	2	3							7			2	Change in personal circumstances
7	61	ARCI	3	3	3	4	4	4				1,4			3	Change in living conditions
8	50	ARCI			4	4	4	4							4	Change in medication or treatments
9	55	ARCI	5	5	5	5	5	4							5	No obvious cause
10	30	ARCI	4	4	3							2,4,6			6	Changes in medical or scientific advice
11	51	ARCI		1	5	2	3					1,2,4,6			7	Other
12	42	ARCI	2	2	2	2	2
13	28	ARCI	4	3	3							2
14	72	ARCI	1	1	2	3	3	2				5
15	32	ARCI	4	4	5
16	55	ARCI	4	3	4	5	5	4				1,2,3,4
17	61	ARCI	3	3	3	3	3	2				1,2,4,6
18	35	ARCI	4	3	2	4						1,2,3
19	42	ARCI	2	3	4	4						2,3
20	49	ARCI	2	1	3	4	4
21	28	ARCI	3	3	4
22	62	ARCI	5	5	5	5	5	5				1,4
23	31	ARCI	5	5	3	3						1,2,4
24	30	ARCI
25	51	ARCI
26	69	ARCI	4	5	5	5	5	5
27	46	ARCI
28	35	ARCI	4	3	5	3						5
29	65	ARCI	3	3	4	4	4	4				7
30	26	ARCI
31	30	ARCI	2	1	2							2,3,4
32	44	ARCI	4	2	3	3	3					1,2,3,4
33	66	ARCI	3	3	4	3	3	4				1,2,3
34	34	ARCI
35	55	ARCI
36	38	ARCI	3	3	4	5						2
37	53	ARCI	1	3	4	3	2	2				2
38	34	ARCI	2	2	2	3						1,2,4,6
39	44	ARCI	5	5	5	5	4					7
40	29	ARCI	2	1	4							7
41	48	ARCI	4	4	4	4	4					7
42	53	ARCI	3	2	1	1	1	1				7
43	27	ARCI	4	4	4							1,2,3
44	45	ARCI	3	3	3	3	2					5
45	31	ARCI
46	46	ARCI
47	34	ARCI	4	4	3	3						5
48	62	ARCI	5	4	2	5	5	4				2,7
49	24	ARCI	4	2	2
50	55	ARCI		1	1	1	1	1				2
51	49	ARCI	3	2	3	3	3					2,4
52	24	ARCI	4	2	2							2
53	45	ARCI	1	1	3	3	3					4
54	21	ARCI	3	3	3
55	53	ARCI	3	2	1	1	1	1				7
56	52	ARCI	3	3	4	4	4	4				1,2,4,6
57	40	ARCI
58	-	ARCI		3	3	3	2
59	46	ARCI
60	24	ARCI	3	4	5							1,2,7
61	24	ARCI
62	41	ARCI	2	2	3	3	3					1,2,3
63	40	ARCI	5	5	4	2	4					2
64	51	ARCI
65	83	ARCI	5	4	4	4	4	5				1,6,7
66	43	ARCI	5	4	5	5	5					2
67	60	ARCI
68	55	Epidermolytic ichthyosis	4	4	4	4	3	3				2,4,6,7
69	42	Epidermolytic ichthyosis	2	2	2	1	1					1,2,4,5,6
70	56	Epidermolytic ichthyosis
71	31	Epidermolytic ichthyosis	5	4	2	2						1,2,3,4
72	67	Epidermolytic ichthyosis	4	3	4	4	5	5				1
73	32	Epidermolytic ichthyosis	5	5	5	5						7
74	41	Epidermolytic ichthyosis	3	3	2	3						2,4
75	47	Epidermolytic ichthyosis
76	62	Epidermolytic ichthyosis	5	5	5	5	5	5
77	47	Epidermolytic ichthyosis	4	3	1	1	1					2
78	71	Epidermolytic ichthyosis	4	2	2	3	4	4				2,4,6
79	55	Epidermolytic ichthyosis	3	3	3	3	3	3				2
80	45	Epidermolytic ichthyosis		4	3	3	2					7
81	26	Epidermolytic ichthyosis	5	5	5							5
82	43	Epidermolytic ichthyosis	5	5	5	5	5					5
83	23	Epidermolytic ichthyosis
84	50	Epidermolytic ichthyosis	1	1	3	5	5	5
85	54	Epidermolytic ichthyosis	4	4	5	5	5	5				1,2,3,7
86	25	Epidermolytic ichthyosis
87	67	Epidermolytic ichthyosis
88	30	Epidermolytic ichthyosis	4	2	2
89	30	Epidermolytic ichthyosis	4	4	4
90	56	Epidermolytic ichthyosis
91	39	Epidermolytic ichthyosis
92	61	Epidermolytic ichthyosis	4	4	3	2	2	2				4
93	20	Epidermolytic ichthyosis
94	50	Epidermolytic ichthyosis	5	4	4	4	3					3
95	47	Epidermolytic ichthyosis	3	3	3	3	2					2,5
96	53	Epidermolytic ichthyosis	4	3	3	3	3	3				1,2
97	31	Epidermolytic ichthyosis	3	2	2	3						1
98	45	Ichthyosis vulgaris	5	2	3	3	3					2,5
99	65	Ichthyosis vulgaris	3	3	4	4	5	5				1,2
100	77	Ichthyosis vulgaris	5	4	5	5	5	5				2,7
101	51	Ichthyosis vulgaris	3	4	4	5	5	5				2
102	67	Ichthyosis vulgaris	5	4	3	3	3	3				1
103	61	Ichthyosis vulgaris	5	5	5	2	5	5				7
104	52	Ichthyosis vulgaris	3	3	3	2	3	3				2
105	56	Ichthyosis vulgaris	4	2	3	4	5	5				1,2,3,6
106	60	Ichthyosis vulgaris	4	3	3	3	3	3				2,4,7
107	74	Ichthyosis vulgaris	5	5	5	5	5	5				7
108	47	Ichthyosis vulgaris	3	2	2	3	4					1,2,4
109	42	Ichthyosis vulgaris	4	4	4	4	2					2
110	46	Ichthyosis vulgaris	4	2	4	5	5
111	56	Ichthyosis vulgaris	2	2	3	3	3	3				5
112	32	Ichthyosis vulgaris	4	3	3
113	62	Ichthyosis vulgaris
114	59	Ichthyosis vulgaris	4	2	4	5	3	3				2,3
115	38	Ichthyosis vulgaris	3	3	3	2						2,4
116	61	Ichthyosis vulgaris	3	2	3	3	3	3				1,3
117	44	Ichthyosis vulgaris	3	2	1	3	3					4
118	41	Ichthyosis vulgaris	4	4	3	2	2					7
119	59	Ichthyosis vulgaris	4	1	1	2	2	4				3
120	33	Ichthyosis vulgaris	2	2	2	5						1,2,3,4,6
121	34	Ichthyosis vulgaris	4	4	4	4
122	36	Ichthyosis vulgaris	2	1	1	2						1,2,3,4,6
123	40	Ichthyosis vulgaris	3	1	2	3						1,2,3,4
124	55	Ichthyosis vulgaris	3	3	3	3	4	4				7
125	64	Ichthyosis vulgaris
126	53	Ichthyosis vulgaris	3	3	3	3	3	4				1,2,3,4
127	56	Ichthyosis vulgaris	2	2	2	2	2	2				7
128	49	Ichthyosis vulgaris	1	1	2	3	5					2
129	71	Ichthyosis vulgaris	5	5	5	5	5	5				5
130	63	Ichthyosis vulgaris	3	3	4	3	3	4				2
131	56	Ichthyosis vulgaris	5	5	4	3	3	3				7
132	73	Ichthyosis vulgaris	4	4	4	5	5	5				2
133	43	Ichthyosis vulgaris	5	3	3	5	3					7
134	24	Ichthyosis vulgaris	3	1	2							2,3,4
135	74	Ichthyosis vulgaris	3	3	3	4	4	5				1,4,6
136	35	Ichthyosis vulgaris
137	50	Ichthyosis vulgaris		3	3	3	3	3				5
138	65	Ichthyosis vulgaris
139	53	Ichthyosis vulgaris
140	74	Ichthyosis vulgaris	2	3	4	4	4	4				7
141	30	Ichthyosis vulgaris	5	2	3							1,4
142	43	Ichthyosis vulgaris	4	2	2	4	3					2
143	85	Ichthyosis vulgaris
144	30	Ichthyosis vulgaris
145	62	Ichthyosis vulgaris	4	4	4	3	4	5				1,2
146	58	Ichthyosis vulgaris
147	49	Ichthyosis vulgaris	5	3	5	5	3					2
148	25	Ichthyosis vulgaris	4	4	4							5
149	32	Ichthyosis vulgaris
150	51	Ichthyosis vulgaris	2	1	1	2	2	2				2,3
151	62	Ichthyosis vulgaris
152	32	Ichthyosis vulgaris	5	3	4	5
153	77	Ichthyosis vulgaris	5	5	5	5	5	5
154	43	Ichthyosis vulgaris
155	38	Ichthyosis vulgaris	4	1	1	4						4,6
156	73	Ichthyosis vulgaris	4	4	2	4	4	2				7
157	64	Ichthyosis vulgaris	3	3	3	3	3	3
158	58	Ichthyosis vulgaris	4	4	4	4	3	3
159	31	Ichthyosis vulgaris	1	1	1	1						5
160	61	Ichthyosis vulgaris	3	4	5	5	5	2				7
161	21	Ichthyosis vulgaris	4	3	3							2,3
162	59	Ichthyosis vulgaris	4	4	4	4
163	24	Ichthyosis vulgaris	5	2	4							2
164	68	Ichthyosis vulgaris	4	3	2	2	1	1
165	73	Ichthyosis vulgaris	3	3	5	5	5	5				2
166	74	Ichthyosis vulgaris	4	4	4	5	5	5				1,2,3,4,6
167	32	Ichthyosis vulgaris
168	29	Ichthyosis vulgaris
169	46	Ichthyosis vulgaris	2	2	2	2	2					7
170	23	Ichthyosis vulgaris	3	2	2
171	28	Ichthyosis vulgaris
172	42	Ichthyosis vulgaris	4	3	2	2	2					5
173	65	Ichthyosis vulgaris	4	3	3	4	4	5				2,3
174	46	Ichthyosis vulgaris	2	1	2	3	3					2
175	67	Ichthyosis vulgaris				5	4	3
176	71	Ichthyosis vulgaris	3	3	4	4	4	3				2
177	49	Ichthyosis vulgaris	3	2	3	3	3	3
178	37	Ichthyosis vulgaris	3	2	1	4						1,2,6
179	35	Ichthyosis vulgaris	1	2	3	5						1,2,3,4,6
180	68	Ichthyosis vulgaris	4	3	3	3	3	2				5
181	37	Netherton syndrome	3	2	3	2						7
182	32	Netherton syndrome
183	58	Netherton syndrome	3	3	4	3	2	2				7
184	52	Netherton syndrome	3	4	4	4	3					1,2,3
185	41	Netherton syndrome	5	5	4	3	3
186	40	Netherton syndrome	2	3	4	4	4					2
187	38	Netherton syndrome
188	35	Netherton syndrome	4	4	2	2						2
189	40	X-linked ichthyosis	5	5	5	5
190	19	X-linked ichthyosis	3	4	5							4
191	64	X-linked ichthyosis	4	4	4	4	3	4				5
192	60	X-linked ichthyosis	5	4	3	3	2	2				1,2,3
193	57	X-linked ichthyosis	4	4	4	4	4	4
194	62	X-linked ichthyosis	3	3	2	2	2	2
195	28	X-linked ichthyosis	2	1	3							7
196	33	X-linked ichthyosis	5	5	2	2
197	41	X-linked ichthyosis	5	5	5	5	5
198	46	X-linked ichthyosis	2	2	2	2	2	2				7
199	52	X-linked ichthyosis	5	4	3	3	4	4				2,3
200	24	X-linked ichthyosis	4	3	2							2
201	63	X-linked ichthyosis	3	5	5	5	3	3				2
202	58	X-linked ichthyosis	5	4	4	3	5	5				4,6
203	66	X-linked ichthyosis	5	5	5	5	5	5				5
204	70	X-linked ichthyosis
205	62	X-linked ichthyosis	3	2	2	2	1	1				5
206	56	X-linked ichthyosis	4	3	3	4	4	4				1,2,4
207	44	X-linked ichthyosis	5	4	4	3	3					5
208	43	X-linked ichthyosis	3	3	3	2	2					7
209	66	X-linked ichthyosis	5	5	4	3	3	2				2
210	44	X-linked ichthyosis
211	55	X-linked ichthyosis
212	51	X-linked ichthyosis	5	5	5	4	3	4				2,4
213	79	X-linked ichthyosis										5
214	52	X-linked ichthyosis	2	2	3	3	3	3				2,3,4
215	55	X-linked ichthyosis	5	5	5	5	2	4				2
216	65	X-linked ichthyosis	4	4	4	4	3	4				5
217	74	X-linked ichthyosis	5	5	5	4	3	3				5
218	79	X-linked ichthyosis	5	5	5	5	5	5
219	47	X-linked ichthyosis	2	2	1	2	3					7
220	63	X-linked ichthyosis	3	3	3	3	3	3
221	49	X-linked ichthyosis	5	5	4	5	5					2
222	80	X-linked ichthyosis	5	5	5	5	5	5

## Sheet: Homeostatic health
Participant number	How old are you (yrs)?	Type of ichthyosis	How would you describe your homeostatic health (e.g., ability to maintain a constant body temperature or fluid balance) at the following time periods? (1=very poor, 5=very good)
			0-12yrs	12-18yrs	18-30yrs	30-40yrs	40-50yrs	>50yrs				Factors contributing to changing homeostatic health over time
1	38	ARCI	2	2	4	4						1,4
2	72	ARCI	3	3	4	4	5	5
3	63	ARCI	2	2	2	2	2	2
4	50	ARCI	1	1	1	1	1	1
5	33	ARCI	4	4	5							2			1	Change in self-care
6	26	ARCI	3	3	2							5			2	Change in personal circumstances
7	61	ARCI			4	4	4	4				1,4			3	Change in living conditions
8	50	ARCI	2	2	2	2	2	2							4	Change in medication or treatments
9	55	ARCI	2	3	4	4	4	4				5			5	No obvious cause
10	30	ARCI	2	2	2							4,5			6	Changes in medical or scientific advice
11	51	ARCI			3	3	3					3,5			7	Other
12	42	ARCI	5	5		5	5
13	28	ARCI	2	2	4							3,7
14	72	ARCI	4	4	4	4	4	4				7
15	32	ARCI	2	2	2							5
16	55	ARCI	3	3	4	4	4	3				1,3,4
17	61	ARCI	3	3	3	3	3	3				2,6
18	35	ARCI	4	2	5	4						1,2,3
19	42	ARCI	4	4	4	3						2,3
20	49	ARCI	1	1	2	2	2					1,7
21	28	ARCI
22	62	ARCI	5	5	5	5	4	3
23	31	ARCI	3	3	4	4
24	30	ARCI
25	51	ARCI
26	69	ARCI	5	5	5	5	5	5
27	46	ARCI
28	35	ARCI	4	3	3	3						5
29	65	ARCI	3	4	4	4	4	4				7
30	26	ARCI
31	30	ARCI	3	3	3
32	44	ARCI	4	4	4	4	4					1,3
33	66	ARCI	2	3	3	3	3	3				1,2,3
34	34	ARCI
35	55	ARCI
36	38	ARCI	2	2	2	2
37	53	ARCI	1	1	1	1	1	1				4
38	34	ARCI	1	1	2	2						7
39	44	ARCI	2	2	2	2	2					7
40	29	ARCI	5	4	2							3
41	48	ARCI	3	3	3	3	3					1
42	53	ARCI	1	1	1	1	1	1				7
43	27	ARCI	2	2	2
44	45	ARCI	3	3	3	3	3					7
45	31	ARCI
46	46	ARCI
47	34	ARCI	4	4	3	3						3
48	62	ARCI	3	3	3	3	3	3				2,7
49	24	ARCI	4	3	3							1
50	55	ARCI	1	1	1	1	1	1				7
51	49	ARCI	2	2	2	3	3					7
52	24	ARCI	3	3	3
53	45	ARCI	1	1	4	4	4					4
54	21	ARCI	4	4	4
55	53	ARCI	2	2	1	1	1	1				5
56	52	ARCI	2	2	3	3	3	2				1,7
57	40	ARCI
58	-	ARCI	4	4	4	4	3					5
59	46	ARCI
60	24	ARCI	4	4	4
61	24	ARCI
62	41	ARCI	1	1	1	1	1					1,3
63	40	ARCI	2	3	3	3
64	51	ARCI
65	83	ARCI	5	2	3	3	3	4				1,3,6
66	43	ARCI	3	3	3	3	3
67	60	ARCI
68	55	Epidermolytic ichthyosis	2	3	3	3	2	2
69	42	Epidermolytic ichthyosis	5	5	4	3	1					4,5
70	56	Epidermolytic ichthyosis
71	31	Epidermolytic ichthyosis		5	3	3						5
72	67	Epidermolytic ichthyosis	3	3	3	3	3	3
73	32	Epidermolytic ichthyosis	1	1	1	1						1
74	41	Epidermolytic ichthyosis	4	4	4	4	4
75	47	Epidermolytic ichthyosis
76	62	Epidermolytic ichthyosis	3	3	3	3	3	3
77	47	Epidermolytic ichthyosis	1	2	3	2	1					2,4
78	71	Epidermolytic ichthyosis	3	3	3	3	3	3
79	55	Epidermolytic ichthyosis	2	2	2	2	2	2				5
80	45	Epidermolytic ichthyosis				3	2					5
81	26	Epidermolytic ichthyosis	2	3	3							5
82	43	Epidermolytic ichthyosis	4	4	4	4	4					5
83	23	Epidermolytic ichthyosis
84	50	Epidermolytic ichthyosis	1	1	1	1	1	1
85	54	Epidermolytic ichthyosis	2	2	2	3	3	3				7
86	25	Epidermolytic ichthyosis
87	67	Epidermolytic ichthyosis
88	30	Epidermolytic ichthyosis	2	2	2
89	30	Epidermolytic ichthyosis	3	3	4
90	56	Epidermolytic ichthyosis
91	39	Epidermolytic ichthyosis
92	61	Epidermolytic ichthyosis	3	3	3	2	2	2				7
93	20	Epidermolytic ichthyosis
94	50	Epidermolytic ichthyosis		3	3	3	3					4,6
95	47	Epidermolytic ichthyosis	4	3	3	2	1					5
96	53	Epidermolytic ichthyosis	4	4	3	3	3	3
97	31	Epidermolytic ichthyosis	3	3	2	2						5
98	45	Ichthyosis vulgaris	5	5	5	5	5
99	65	Ichthyosis vulgaris	4	4	5	5	5	5
100	77	Ichthyosis vulgaris	5	5	5	5	5	5				7
101	51	Ichthyosis vulgaris	3	3	3	3	3	3				1
102	67	Ichthyosis vulgaris	4	4	3	3	3	2				5
103	61	Ichthyosis vulgaris	5	5	5	5	4	5				2
104	52	Ichthyosis vulgaris	4	4	4	4	4	4
105	56	Ichthyosis vulgaris	3	3	3	3	4	4				1,4,6
106	60	Ichthyosis vulgaris	5	5	5	5	5	5
107	74	Ichthyosis vulgaris	4	4	4	4	4	4				7
108	47	Ichthyosis vulgaris	2	2	3	4	4					1
109	42	Ichthyosis vulgaris			2	2	2
110	46	Ichthyosis vulgaris	3	3	3	3	3
111	56	Ichthyosis vulgaris
112	32	Ichthyosis vulgaris
113	62	Ichthyosis vulgaris
114	59	Ichthyosis vulgaris	3	3	4	2	2	1				7
115	38	Ichthyosis vulgaris	4	4	3	3						1,4
116	61	Ichthyosis vulgaris	5	5	4	4	3	3				5
117	44	Ichthyosis vulgaris
118	41	Ichthyosis vulgaris		2	2	2	2					5
119	59	Ichthyosis vulgaris	3	3	3	3	3	4				3
120	33	Ichthyosis vulgaris	4	4	2	2						1,5
121	34	Ichthyosis vulgaris	3	4	4	4						1
122	36	Ichthyosis vulgaris	2	2	1	2						1,2,3,4,6
123	40	Ichthyosis vulgaris	1	1	1	1						1,2,3
124	55	Ichthyosis vulgaris	3	3	3	3	3	3
125	64	Ichthyosis vulgaris
126	53	Ichthyosis vulgaris	5	5	5	5	5	5
127	56	Ichthyosis vulgaris	2	2	2	2	2	2
128	49	Ichthyosis vulgaris	1	1	2	2	2					1,6
129	71	Ichthyosis vulgaris	3	3	3	3	3	2				5
130	63	Ichthyosis vulgaris	5	5	5	5	4	4				5
131	56	Ichthyosis vulgaris	3	3	3	1	1	1				7
132	73	Ichthyosis vulgaris	5	5	5	5	4	4				6
133	43	Ichthyosis vulgaris	3	3	3	3	3
134	24	Ichthyosis vulgaris	4	4	3							5
135	74	Ichthyosis vulgaris	1	1	1	1	1	4				4,6
136	35	Ichthyosis vulgaris
137	50	Ichthyosis vulgaris	3	3	3	2	2	2				5
138	65	Ichthyosis vulgaris
139	53	Ichthyosis vulgaris
140	74	Ichthyosis vulgaris		5	5	5	5	5				7
141	30	Ichthyosis vulgaris
142	43	Ichthyosis vulgaris	2	2	2	2	2
143	85	Ichthyosis vulgaris
144	30	Ichthyosis vulgaris
145	62	Ichthyosis vulgaris
146	58	Ichthyosis vulgaris
147	49	Ichthyosis vulgaris	5	5	5	5	5					7
148	25	Ichthyosis vulgaris		4	4							5
149	32	Ichthyosis vulgaris
150	51	Ichthyosis vulgaris	3	3	3	3	3	3				5
151	62	Ichthyosis vulgaris
152	32	Ichthyosis vulgaris	4	4	4	4						6
153	77	Ichthyosis vulgaris	3	4	4	4	4	4
154	43	Ichthyosis vulgaris
155	38	Ichthyosis vulgaris	2	2	2
156	73	Ichthyosis vulgaris	5	5	5	5	5	5				7
157	64	Ichthyosis vulgaris	5	5	5	4	4	5				1
158	58	Ichthyosis vulgaris	4	4	4	4	2	2
159	31	Ichthyosis vulgaris	3	3	3	2						5
160	61	Ichthyosis vulgaris	5	5	5	5	5	5				5
161	21	Ichthyosis vulgaris	1	1	2							1,2,3
162	59	Ichthyosis vulgaris	4	3	4	3	4	1
163	24	Ichthyosis vulgaris	5	4	4							7
164	68	Ichthyosis vulgaris	4	3	2	2	1	1
165	73	Ichthyosis vulgaris	5	5	4	4	3	3				5
166	74	Ichthyosis vulgaris	2	2	2	2	2	4				3,4
167	32	Ichthyosis vulgaris
168	29	Ichthyosis vulgaris
169	46	Ichthyosis vulgaris	3	3	3	3	3					7
170	23	Ichthyosis vulgaris	2	2	2
171	28	Ichthyosis vulgaris
172	42	Ichthyosis vulgaris	5	5	5	4	4					5
173	65	Ichthyosis vulgaris	4	4	4	4	4	4
174	46	Ichthyosis vulgaris	1	1	1	1	1
175	67	Ichthyosis vulgaris					3	2
176	71	Ichthyosis vulgaris	4	4	4	4	4	4				3,4
177	49	Ichthyosis vulgaris	5	5	5	5	5	5
178	37	Ichthyosis vulgaris	3	3	2	2						3
179	35	Ichthyosis vulgaris	3	4	4	4						1,2,3,5
180	68	Ichthyosis vulgaris	4	4	3	3	3	2				5
181	37	Netherton syndrome	2	2	2	2						5
182	32	Netherton syndrome
183	58	Netherton syndrome	2	2	2	2	2	2				7
184	52	Netherton syndrome	3	4	4	3	3					2
185	41	Netherton syndrome	3	3	3	4	4
186	40	Netherton syndrome	2	3	5	4	3					1
187	38	Netherton syndrome
188	35	Netherton syndrome	3	3	1	1						5
189	40	X-linked ichthyosis	4	4	4	3
190	19	X-linked ichthyosis	4	4	4							7
191	64	X-linked ichthyosis	3	4	4	4	3	3				1
192	60	X-linked ichthyosis	5	5	5	4	3	2				1,2,3
193	57	X-linked ichthyosis	5	5	5	5	5	5
194	62	X-linked ichthyosis	5	5	5	5	5	5
195	28	X-linked ichthyosis	4	4	4							3
196	33	X-linked ichthyosis	5	5	5	5
197	41	X-linked ichthyosis	3	3	3	3	3					1
198	46	X-linked ichthyosis	4	4	4	4	4					7
199	52	X-linked ichthyosis	4	4	4	4	4	4				2
200	24	X-linked ichthyosis	5	5	3							2
201	63	X-linked ichthyosis	3	3	3	3	3	3				4,7
202	58	X-linked ichthyosis	5	5	5	5	5	5
203	66	X-linked ichthyosis	5	5	5	5	5	5				5
204	70	X-linked ichthyosis
205	62	X-linked ichthyosis					2	2				5
206	56	X-linked ichthyosis	5	5	5	5	5	5
207	44	X-linked ichthyosis	5	5	5	4	3					5
208	43	X-linked ichthyosis	4	4	4	4	4	4				7
209	66	X-linked ichthyosis	5	4	4	3	2	2				5
210	44	X-linked ichthyosis
211	55	X-linked ichthyosis
212	51	X-linked ichthyosis	5	5	5	5	5	5
213	79	X-linked ichthyosis	5	5	5	5	5	5				5
214	52	X-linked ichthyosis	3	3	3	3	2	1				5
215	55	X-linked ichthyosis	5	5	4	3	2	2				5
216	65	X-linked ichthyosis	3	3	4	4	4	4				7
217	74	X-linked ichthyosis	5	5	5	5	5	5				2
218	79	X-linked ichthyosis	5	5	5	5	5	5
219	47	X-linked ichthyosis	4	4	4	4	4					7
220	63	X-linked ichthyosis	5	5	5	5	5	5
221	49	X-linked ichthyosis	5	5	5	5	5
222	80	X-linked ichthyosis

## Sheet: Mobility
Participant number	How old are you (yrs)?	Type of ichthyosis	How would you describe your mobility (ability to move freely) at the following time periods? (1=very poor, 5=very good)
			0-12yrs	12-18yrs	18-30yrs	30-40yrs	40-50yrs	>50yrs				Factors contributing to changing mobility over time
1	38	ARCI	4	4	5	5						1,4
2	72	ARCI	5	5	5	5	5	5
3	63	ARCI	5	5	5	5	5	5
4	50	ARCI	5	5	5	5	5	5
5	33	ARCI	5	5	4										1	Change in self-care
6	26	ARCI	4	3	2							5			2	Change in personal circumstances
7	61	ARCI	5	5	5	5	5	3				7			3	Change in living conditions
8	50	ARCI	4	4	4	4	3	3							4	Change in medication or treatments
9	55	ARCI	5	5	5	5	4	3							5	No obvious cause
10	30	ARCI	5	5	4							4,5			6	Changes in medical or scientific advice
11	51	ARCI		4	4	3	1					1,2,4,6			7	Other
12	42	ARCI	5	5	5	4	4
13	28	ARCI	4	4	5							2
14	72	ARCI	4	4	4	4	4	3				5
15	32	ARCI	5	5	5
16	55	ARCI	3	4	5	5	5	5				1,4
17	61	ARCI	3	3	3	3	3	2				1,2
18	35	ARCI	2	4	5	5						1,2,3,7
19	42	ARCI	4	4	4	3						1,2,3
20	49	ARCI	5	5	5	5	5
21	28	ARCI
22	62	ARCI	5	5	5	4	4	2				7
23	31	ARCI	5	5	5	5
24	30	ARCI
25	51	ARCI
26	69	ARCI	5	5	5	5	5	5
27	46	ARCI
28	35	ARCI	4	5	3	2						5
29	65	ARCI	5	5	5	5	5	5				7
30	26	ARCI
31	30	ARCI	2	3	5
32	44	ARCI	5	5	4	4	3					1,4
33	66	ARCI	3	3	4	3	3	2				1,2,3,4,6
34	34	ARCI
35	55	ARCI
36	38	ARCI	5	5	4	4
37	53	ARCI	3	4	4	4	4	3
38	34	ARCI	2	2	3	3						1,2,4
39	44	ARCI	5	5	5	5	5					7
40	29	ARCI	5	5	5
41	48	ARCI	3	3	3	3	3					7
42	53	ARCI	4	3	2	2	1	1				5
43	27	ARCI	5	5	5
44	45	ARCI	5	5	5	5	4					7
45	31	ARCI
46	46	ARCI
47	34	ARCI
48	62	ARCI	5	5	5	5	5	5				7
49	24	ARCI	4	4	3
50	55	ARCI	2	3	2	1	1	1				7
51	49	ARCI	4	4	4	4	4
52	24	ARCI	4	4	4
53	45	ARCI	3	3	4	4	4					4
54	21	ARCI	5	5	5
55	53	ARCI	5	5	3	2	1	1				5
56	52	ARCI	5	5	5	4	4	3
57	40	ARCI
58	-	ARCI	4	4	4	4	3
59	46	ARCI
60	24	ARCI	5	5	5
61	24	ARCI
62	41	ARCI
63	40	ARCI	4	4	4	4
64	51	ARCI
65	83	ARCI	5	5	5	5	5	3				1,3,6
66	43	ARCI	5	5	5	5	5
67	60	ARCI
68	55	Epidermolytic ichthyosis	2	3	4	4	3	2				2,4
69	42	Epidermolytic ichthyosis	3	3	3	2	1					5
70	56	Epidermolytic ichthyosis
71	31	Epidermolytic ichthyosis	3	4	3	2						2
72	67	Epidermolytic ichthyosis	5	5	4	4	3	3
73	32	Epidermolytic ichthyosis	3	4	4	4						2
74	41	Epidermolytic ichthyosis	4	4	4	4	4
75	47	Epidermolytic ichthyosis
76	62	Epidermolytic ichthyosis	4	4	4	4	4	4
77	47	Epidermolytic ichthyosis	1	2	2	1	1					2,5
78	71	Epidermolytic ichthyosis	4	4	4	4	4	4
79	55	Epidermolytic ichthyosis	2	3	4	4	3	2				5
80	45	Epidermolytic ichthyosis	2	4	4	2	1					5
81	26	Epidermolytic ichthyosis	5	5	5							5
82	43	Epidermolytic ichthyosis	4	4	4	3	3					5
83	23	Epidermolytic ichthyosis
84	50	Epidermolytic ichthyosis	5	5	5	3	1	1
85	54	Epidermolytic ichthyosis	2	5	5	2	3	3				7
86	25	Epidermolytic ichthyosis
87	67	Epidermolytic ichthyosis
88	30	Epidermolytic ichthyosis	1	1	1
89	30	Epidermolytic ichthyosis	2	2	1
90	56	Epidermolytic ichthyosis
91	39	Epidermolytic ichthyosis
92	61	Epidermolytic ichthyosis	5	5	5	4	3	2				1,3,4
93	20	Epidermolytic ichthyosis
94	50	Epidermolytic ichthyosis	5	5	4	4	3					2,4
95	47	Epidermolytic ichthyosis	5	5	4	4	2					5
96	53	Epidermolytic ichthyosis	5	5	4	4	3	3
97	31	Epidermolytic ichthyosis	4	4	3	3
98	45	Ichthyosis vulgaris	5	5	4	4	4					2
99	65	Ichthyosis vulgaris	5	5	5	5	5	5
100	77	Ichthyosis vulgaris	4	4	4	4	4	2				7
101	51	Ichthyosis vulgaris	4	4	3	4	4	4				4
102	67	Ichthyosis vulgaris	5	5	5	3	3	2
103	61	Ichthyosis vulgaris	5	5	5	5	5	5
104	52	Ichthyosis vulgaris	5	5	5	5	4	3				5
105	56	Ichthyosis vulgaris	5	5	5	5	4	5				1,6
106	60	Ichthyosis vulgaris	5	5	5	5	5	4
107	74	Ichthyosis vulgaris	5	5	5	4	4	2				7
108	47	Ichthyosis vulgaris	4	4	4	4	4					7
109	42	Ichthyosis vulgaris	5	5	5	5	3
110	46	Ichthyosis vulgaris	5	5	5	5	5
111	56	Ichthyosis vulgaris	4	4	4	4	4	4
112	32	Ichthyosis vulgaris	5	5	5
113	62	Ichthyosis vulgaris
114	59	Ichthyosis vulgaris	5	5	5	4	5	3				1,2
115	38	Ichthyosis vulgaris	5	5	4	3						7
116	61	Ichthyosis vulgaris	4	4	3	3	3	3				5
117	44	Ichthyosis vulgaris	4	4	4	4	4
118	41	Ichthyosis vulgaris	4	4	4	5	4					2
119	59	Ichthyosis vulgaris	4	4	4	4	4	4				3
120	33	Ichthyosis vulgaris	5	5	2	4						1,2,3,4
121	34	Ichthyosis vulgaris	5	5	5	5
122	36	Ichthyosis vulgaris	1	1	2	3						1,2,3,4,6
123	40	Ichthyosis vulgaris	5	4	4	4						7
124	55	Ichthyosis vulgaris	4	4	4	4	4	4
125	64	Ichthyosis vulgaris
126	53	Ichthyosis vulgaris	5	5	5	5	4	4				1,2
127	56	Ichthyosis vulgaris	3	3	3	3	2	2				2
128	49	Ichthyosis vulgaris	1	1	1	2	3	3				2
129	71	Ichthyosis vulgaris	5	5	5	5	4	3				7
130	63	Ichthyosis vulgaris	5	5	5	2	1	1				5
131	56	Ichthyosis vulgaris	5	5	5	2	2	2				5
132	73	Ichthyosis vulgaris	5	5	5	5	5	4				6
133	43	Ichthyosis vulgaris	5	5	5	5	5
134	24	Ichthyosis vulgaris	5	3	2							2,4
135	74	Ichthyosis vulgaris	3	3	3	3	3	4				4
136	35	Ichthyosis vulgaris
137	50	Ichthyosis vulgaris		5	5	4	4	4				5
138	65	Ichthyosis vulgaris
139	53	Ichthyosis vulgaris
140	74	Ichthyosis vulgaris	4	5	5	5	4	2				5
141	30	Ichthyosis vulgaris	5	4	3
142	43	Ichthyosis vulgaris	4	4	3	2	2					3
143	85	Ichthyosis vulgaris
144	30	Ichthyosis vulgaris
145	62	Ichthyosis vulgaris	5	5	5	5	5	5
146	58	Ichthyosis vulgaris
147	49	Ichthyosis vulgaris
148	25	Ichthyosis vulgaris	5	5	5							5
149	32	Ichthyosis vulgaris
150	51	Ichthyosis vulgaris	3	3	3	3	3	3				7
151	62	Ichthyosis vulgaris
152	32	Ichthyosis vulgaris	5	5	5	5
153	77	Ichthyosis vulgaris	5	5	5	5	5	5
154	43	Ichthyosis vulgaris
155	38	Ichthyosis vulgaris	5	5	5	5
156	73	Ichthyosis vulgaris	5	5	5	5	5	2				7
157	64	Ichthyosis vulgaris	5	5	5	5	4	5				1
158	58	Ichthyosis vulgaris	4	4	4	4	3	3
159	31	Ichthyosis vulgaris	2	2	1	1						5
160	61	Ichthyosis vulgaris	5	5	5	5	4	2				5
161	21	Ichthyosis vulgaris	1	1	2							2,3
162	59	Ichthyosis vulgaris	5	5	5	5	5	5
163	24	Ichthyosis vulgaris	5	5	5							7
164	68	Ichthyosis vulgaris	5	5	5	4	4	4
165	73	Ichthyosis vulgaris	5	5	5	4	4	4				4
166	74	Ichthyosis vulgaris	3	3	4	4	4	3				1,3,4
167	32	Ichthyosis vulgaris
168	29	Ichthyosis vulgaris
169	46	Ichthyosis vulgaris										7
170	23	Ichthyosis vulgaris	4	3	3
171	28	Ichthyosis vulgaris
172	42	Ichthyosis vulgaris	5	5	5	4	4					7
173	65	Ichthyosis vulgaris	5	5	5	5	5	4				7
174	46	Ichthyosis vulgaris	4	4	4	4	2
175	67	Ichthyosis vulgaris		5	5	5	4	3
176	71	Ichthyosis vulgaris	5	5	5	5	4	3				5
177	49	Ichthyosis vulgaris	3	3	3	3	2	2				7
178	37	Ichthyosis vulgaris	5	5	4	3						5
179	35	Ichthyosis vulgaris	4	5	5	5						1,2,3
180	68	Ichthyosis vulgaris	5	5	5	5	5	5				7
181	37	Netherton syndrome	2	2	2	2						5
182	32	Netherton syndrome
183	58	Netherton syndrome	2	4	4	3	2	1				7
184	52	Netherton syndrome	4	4	5	4	2					1,2
185	41	Netherton syndrome	5	5	4	3	3
186	40	Netherton syndrome	3	5	4	4	4
187	38	Netherton syndrome
188	35	Netherton syndrome	4	4	4	2						5
189	40	X-linked ichthyosis	4	4	4	4
190	19	X-linked ichthyosis	5	5	5							7
191	64	X-linked ichthyosis	4	4	4	4	4	3				5
192	60	X-linked ichthyosis	5	5	5	5	4	2				1,2,3
193	57	X-linked ichthyosis	5	5	5	5	5	3
194	62	X-linked ichthyosis	5	5	5	5	2	1
195	28	X-linked ichthyosis	5	5	5
196	33	X-linked ichthyosis	5	5	5	5
197	41	X-linked ichthyosis	5	5	5	4	4
198	46	X-linked ichthyosis	4	4	4	4	4	4				7
199	52	X-linked ichthyosis	5	4	4	4	3	3				5
200	24	X-linked ichthyosis	5	5	4							5
201	63	X-linked ichthyosis	4	4	4	4	3	3
202	58	X-linked ichthyosis	5	5	5	4	4	4
203	66	X-linked ichthyosis	5	5	5	5	5	5				5
204	70	X-linked ichthyosis
205	62	X-linked ichthyosis	5	5	5	5	4	3				5
206	56	X-linked ichthyosis	5	5	5	5	5	5
207	44	X-linked ichthyosis	5	5	5	4	2					5
208	43	X-linked ichthyosis	5	5	5	5	5					7
209	66	X-linked ichthyosis	5	5	5	3	3	2				5
210	44	X-linked ichthyosis
211	55	X-linked ichthyosis
212	51	X-linked ichthyosis	5	5	5	5	5	5
213	79	X-linked ichthyosis	5	5	5	5	5	3				5
214	52	X-linked ichthyosis	4	4	4	3	2	1				5
215	55	X-linked ichthyosis	5	5	3	3	3	5				7
216	65	X-linked ichthyosis	4	4	4	4	4	3				5
217	74	X-linked ichthyosis	5	5	5	4	3	3				5
218	79	X-linked ichthyosis	5	5	5	5	5	3				5
219	47	X-linked ichthyosis	5	5	5	5	5					7
220	63	X-linked ichthyosis	4	5	5	5	4	1
221	49	X-linked ichthyosis	5	5	5	5	5
222	80	X-linked ichthyosis	5	5	5	5	4	3

[truncated: 2 more sheets: Social interactions, Future concerns about health]
